# Supplementary material for: Dual membrane receptor degradation via folate receptor targeting chimera
Source: Nat Commun. 2025 Oct 2;16:8804. doi: 10.1038/s41467-025-63882-5 (PMC12491540; doi:10.1038/s41467-025-63882-5)
Supplement: Supplementary file 4 — Source data [file 41467_2025_63882_MOESM4_ESM.xlsx]

## Sheet: Fig.1
Figure 1c
	Non-cancer	Non-cancer	Non-cancer	Gynecologic Cancer	Gynecologic Cancer	Gynecologic Cancer	Breast Cancer	Breast Cancer	Breast Cancer	Lung Cancer	Lung Cancer	Lung Cancer	Blood Cancer	Blood Cancer	Blood Cancer	Others	Others	Others
HEK293T	12.311	12.6468	13.4523
HFF-1	1.33489	1.28457	1.34003
IMR-90	1.35118	1.18581	1.1082
16HBE	2.35993	1.41493	1.28381
Primary B cells	3.31002	3.43684	2.98641
Primary T cells	1.08307	0.994003	1.02288
HeLa				157.318	169.085	152.26
SKOV3-1				192.607	152.656	155.72
OVCAR-3				27.1752	31.0932	26.4199
OVCAR-8				20.0024	17.8211	30.8079
OVCAR-5				47.669	44.9417	39.3009
SUMP159PT							120.813	121.673	118.387
HCC1806							65.6523	55.928	80.5145
SKBR3							42.086	47.2166	55.7341
MDA-MB-468							45.0324	39.7112	42.5497
BT-474							21.6787	21.6357	20.5307
BT-549							25.5847	23.3708	20.9023
CAL-120							26.9114	27.0883	18.4682
MCF-7							22.6107	21.6719	22.2768
HCC1937							15.091	22.7324	19.0429
HCC1143							14.7669	12.0286	12.4394
MDA-MB-231							36.3899	37.2028	36.4225
A549										103.488	113.024	97.5823
H1299										46.4381	54.2874	63.1202
PC-9										58.1679	58.0268	57.6333
LNCAP																65.5553	66.6621	55.4322
HCT116																62.0834	48.4035	46.6911

## Sheet: Fig. 2
Figure 2e									Figure 2i
EGFR level	Repeat-1	Repeat-2	Repeat-3	Repeat-1	Repeat-2	Repeat-3			PD-L1 level	Repeat-1	Repeat-2	Repeat-3	Repeat-1	Repeat-2	Repeat-3
	Control	Control	Control	EGFR/HER2 FolTAC-dual v1.0	EGFR/HER2 FolTAC-dual v1.0	EGFR/HER2 FolTAC-dual v1.0				Control	Control	Control	FolTAC	FolTAC	FolTAC
0	100.01	100.035	98.96	99.99	99.788	99.58			0	100.02	99.92	99.97	100.03	99.96	99.62
10	56.5	65.058	23.69	35.92	8.456	15.75			10	51.44	55.54	58.99	12.03	32.31	37.99
25	43.02	77.458	41	10.66	13.142	15.35			25	61.29	43.58	61.73	7.31	21.12	37.36
100	54.05	47.89	30.09	20.71	32.702	39.05			100	47.8	40.72	53.88	2.62	4.12	20.02
HER2 level	Repeat-1	Repeat-2	Repeat-3	Repeat-1	Repeat-2	Repeat-3			VISTA level	Repeat-1	Repeat-2	Repeat-3	Repeat-1	Repeat-2	Repeat-3
	Control	Control	Control	FolTAC	FolTAC	FolTAC				Control	Control	Control	FolTAC	FolTAC	FolTAC
0	100.02	100.14	100.28	100	99.96	99.71			0	98.84	100.03	100.23	100.05	99.93	99.44
10	50.49	58.73	72.59	78.72	31.96	19.32			10	66.31	63.73	63.23	75.08	30.27	26.86
25	40.03	81.14	64.99	37.03	36.53	27.43			25	66.13	69.51	69.91	52.66	4.14	2.4
100	36.58	73.64	43.66	23.39	20.89	26.95			100	67.55	12.64	50.85	0.76	0.68	1.59
Figure 2k									Figure 2m
	Repeat-1	Repeat-2	Repeat-3	Repeat-1	Repeat-2	Repeat-3				Repeat-1	Repeat-2	Repeat-3	Repeat-1	Repeat-2	Repeat-3
	Dual-Knob-into-Hole	Dual-Knob-into-Hole	Dual-Knob-into-Hole	Dual-String	Dual-String	Dual-String				Knob-into-Hole	Knob-into-Hole	Knob-into-Hole	String	String	String
0	15.11	17.8	14.54	7.79	6.47	13.55			0	100	100	100	100	100	100
5	31.08	32.9	34.64	18.02	26.63	22.64			5	67	51.4	79.5	88.6	91.4	75.8
25	55.68	55.51	60.73	33.48	48.81	42.45			25	45.8	31.5	53.8	69.9	61.4	71.4
100	82.99	84.25	90.63	48.01	72.59	60.45			100	26.9	35.1	11.8	51.2	45.2	61.9
Figure 2l
	Repeat-1	Repeat-2	Repeat-3	Repeat-1	Repeat-2	Repeat-3
	Dual-Knob-into-Hole	Dual-Knob-into-Hole	Dual-Knob-into-Hole	Dual-String	Dual-String	Dual-String
	84.89	82.2	85.46	92.21	93.53	86.45
-0.30103	81.93	78.27	88.47	90.24	84.96	87.46
0	79.25	76.67	78.47	89.05	82.78	86.25
0.39794	76.31	75.38	75.55	87.56	80.41	79.66
0.69897	68.92	67.1	65.36	81.98	73.37	77.36
1	57.76	56.9	51.65	75.55	62.93	69.55
1.39794	44.32	44.49	39.27	66.52	51.19	57.55
1.69897	25.05	22.79	24.36	56.37	34.3	46.66
2	17.01	15.75	9.37	51.99	27.41	39.55

## Sheet: Fig 3
Figure 3b									Figure 3g
	Repeat-1	Repeat-2	Repeat-3	Repeat-1	Repeat-2	Repeat-3
	Non-cancer	Non-cancer	Non-cancer	Cancer	Cancer	Cancer			Repeat-1	Repeat-2	Repeat-3	Repeat-1	Repeat-2	Repeat-3
MCF10A	1.24	2.32	1.63						UT	UT	UT	PD-L1 FolTAC	PD-L1 FolTAC	PD-L1 FolTAC
MCF12A	1.78	1.39	1.27						1	1.01201	0.98182	0.817791	0.786685	0.681213
MRC-5	1.85	1.43	1.26
LF-1	1.74	1.73	1.37
SKBR3				11.53	12.52	13.53
Traz-resistant SKBR3				14.53	10.25	12.56
Traz/Lap-resistant SKBR3				16.26	10.63	10.53
HeLa				32.52	25.82	37.16

## Sheet: Fig 4
Figure 4b
Trastuzumab	Repeat-1	Repeat-2	Repeat-3	Repeat-1	Repeat-2	Repeat-3
Concentration (nM)	SKBR-WT	SKBR-WT	SKBR-WT	Traz/Lap-resistant SKBR3	Traz/Lap-resistant SKBR3	Traz/Lap-resistant SKBR3
0	100	88.1	100	100	100	100
0.625	100.1	100	98.6	97.3	89.2	90.6
3.125	70.9	72.6	77.2	123.3	116.5	115.5
6.25	50.5	47.9	51.9	102.8	104.4	111.3
12.5	59	58.2	57.7	107.3	115	112.7
31.25	54	50.5	52.1	97.3	99.9	101.5
62.5	50.1	45.9	54	82.8	79.5	90.7
125	47.7	43.2	53.1	80.7	96.5	95.6
250	38.6	35.4	45.1	93.5	89.6	88.4
400	44.5	34.1	39.2	97.7	79.7	82.8
Lapatinib	Repeat-1	Repeat-2	Repeat-3	Repeat-1	Repeat-2	Repeat-3
Concentration (nM)	Traz/Lap-resistant SKBR3	Traz/Lap-resistant SKBR3	Traz/Lap-resistant SKBR3	WT	WT	WT
0	103.63	99.3822	95.05	103.63	99.3822	95.05
1	80	75.81	74.73	61.62	55.86	61.24
5	65.86	68.72	63.84	51.02	50.04	53.87
25	58.92	60.3	55.07	38.57	37.89	37.11
100	45.62	40.64	40.89	25.04	23.42	25.79
500	32.86	32.96	30.15	17.56	18.76	18.65
Combo	Repeat-1	Repeat-2	Repeat-3	Repeat-1	Repeat-2	Repeat-3
Concentration (nM)	SKBR-WT	SKBR-WT	SKBR-WT	Traz/Lap-resistant SKBR3	Traz/Lap-resistant SKBR3	Traz/Lap-resistant SKBR3
0	100	100	100	100	100	100
0.5	100	103	97	103	93	99
1	38.72	37.52	36.28	43.15	45.71	44.53
5	18.31	19.02	18.72	24.68	26.6	26.6
25	15.15	15.45	16.02	23.35	24.58	25.57
100	15.08	15.38	17.41	23.6	24.73	26.65
500	15.38	16.62	16.77	25.32	27	27.09
Figure 4c
Combo
	Repeat-1	Repeat-2	Repeat-3	Repeat-1	Repeat-2	Repeat-3	Repeat-1	Repeat-2	Repeat-3	Repeat-1	Repeat-2	Repeat-3	Repeat-1	Repeat-2	Repeat-3	Repeat-1	Repeat-2	Repeat-3	Repeat-1	Repeat-2	Repeat-3
Concentration nM	LF1	LF1	LF1	HFF1	HFF1	HFF1	16-HBE	16-HBE	16-HBE	BESA-2B	BESA-2B	BESA-2B	IMR90	IMR90	IMR90	SKBR3-WT	SKBR3-WT	SKBR3-WT	Traz/Lap-resistant SKBR3	Traz/Lap-resistant SKBR3	Traz/Lap-resistant SKBR3
0.5	99.21	100.35	97.85	116.69	115.4	115.36	101	106.07	102.5	95.99	100.3	96.66	84.54	79.51	79.45	100	103	97	103	93	99
1	64	64.53	63.91	63.07	61.16	61.87	47.29	51.17	52.36	92.08	105.99	93.5	73.11	70.93	68.25	38.72	37.52	36.28	43.15	45.71	44.53
5	60.53	61.27	60.48	55.58	54.25	54.79	26.46	27.09	26.93	87.68	101.82	88.97	61.15	59.29	55.9	18.31	19.02	18.72	24.68	26.6	26.6
10										55.65	59.9	65.94
25	48.18	49.01	48.31	40.22	39.05	39.76	18.38	18.38	18.22	14.32	14.72	14.41	34.64	33.5	31.42	15.15	15.45	16.02	23.35	24.58	25.57
100	44.26	44	43.87	38.13	37	37.5	18.93	18.77	18.46	14.94	16.27	15.07	35.36	34.43	33.72	15.08	15.38	17.41	23.6	24.73	26.65
500	43.1	41.38	42.4	43.8	43.13	43.34	18.77	18.54	18.54	12.67	14.36	12.67	35.41	34.54	33.17	15.38	16.62	16.77	25.32	27	27.09
2500				45	44.05	44.34	19.01	18.85	18.61	13.34	14.81	13.43	37.98	37.05	35.68	15	16.13	16.95	23.35	24.68	24.78
10000	37.98	37.49	37.85	56.79	56.24	56.45	19.41	19.09	19.33	17.03	22.68	17.12	39.56	39.13	37.92	15.75	16.62	17.41	24.73	28.03	26.26
50000	13.01	12.57	12.79	17.61	17.94	17.9	16.87	16.71	16.32	6.05	6.76	6.05	16.39	16.17	16.07	11.2	11.35	11.58	14.53	14.83	15.57
1000000	18.33	17.98	18.15	20.07	19.69	19.73	32.56	32.4	32.16	6.4	6.27	6.36	23.99	23.83	23.39	13.01	13.65	13.12	15.86	17.59	17.19
EGFR/HER2 FolTAC dual-v1.0
	Repeat-1	Repeat-2	Repeat-3	Repeat-1	Repeat-2	Repeat-3	Repeat-1	Repeat-2	Repeat-3	Repeat-1	Repeat-2	Repeat-3	Repeat-1	Repeat-2	Repeat-3	Repeat-1	Repeat-2	Repeat-3	Repeat-1	Repeat-2	Repeat-3
Concentration nM	LF1	LF1	LF1	HFF1	HFF1	HFF1	16-HBE	16-HBE	16-HBE	BESA-2B	BESA-2B	BESA-2B	IMR90	IMR90	IMR90	SKBR3-WT	SKBR3-WT	SKBR3-WT	Traz/Lap-resistant SKBR3	Traz/Lap-resistant SKBR3	Traz/Lap-resistant SKBR3
0.5	105.83	107.53	105.26	101.41	102.81	97.73	101.41	102.81	94.96	99.64	102.05	99.75	103.04	96.15	103.41	85.24	83.84	80.89	80.99	82.68	79.68
1	110.02	114.57	110.09	101.2	100.29	94.96	101.2	100.29	94.88	99.86	102.33	100.98	99.3	98.86	99.89	86.37	88.27	83.24	91.92	92.92	89.76
2.5	106.68	116.52	108.03	104.26	91.65	88.76	104.26	91.65	99.71	104.63	102.5	105.59	104.91	99.67	103.78	91.67	91.01	80.92	91.15	92.38	87.53
5	97.16	104.16	98.86	103.51	99.67	98.68	103.51	99.67	99.26	100.81	101.15	100.87	108.69	101.65	106.34	74.11	73.36	67.02	90.45	91.07	87.53
10	99.22	104.44	99.82	99.5	96.53	97.93	99.5	96.53	100.33	101.6	101.43	102.05	107.3	97.1	108.1	71.96	72.11	65.95	81.14	81.91	78.44
25	98.54	99.93	98.44	86.45	95.95	100.21	86.45	95.95	88.76	99.41	96.94	99.97	101.98	98.75	103.48	38.51	39.43	37.02	44.19	43.73	44.26
50	98.76	104.34	98.86	94.26	101.9	104.92	94.26	101.9	94.46	74.71	82.74	75.72	100.84	97.62	102.46	28.27	28.24	27.77	29.18	29.18	29.1
100	79	72.67	78.07	82.31	87.11	88.1	82.31	87.11	81.32	80.38	72.8	80.44	90.03	89.44	93.36	21.1	20.98	20.74	26.17	26.25	25.94
Figure 4f
	Repeat-1	Repeat-2	Repeat-3
	SKBR3-WT	SKBR3-WT	SKBR3-WT
UT	100	100	100
Trastuzumab	58.45	63.85	53.2
HER2 affibody-FC	145.22	81.41	111.41
EGFR/HER2 affibody-FC	108.72	98.35	114.98
HER2 FolTAC	64.48	30.25	52.01
EGFR/HER2 FolTAC-dual v1.0	17.39	25.19	35.62
Figure 4g
	Repeat-1	Repeat-2	Repeat-3
	Traz/Lap-resistant SKBR3	Traz/Lap-resistant SKBR3	Traz/Lap-resistant SKBR3
UT	100	100	100
Trastuzumab	98.46	80.27	138.73
HER2 affibody-FC	70.13	86.74	112.46
EGFR/HER2 affibody-FC	90.67	74.5	150.01
HER2 FolTAC	51.25	56.36	50.76
EGFR/HER2 FolTAC-dual v1.0	14.35	18.77	30.76
Figure 4h
	Repeat-1	Repeat-2	Repeat-3	Repeat-1	Repeat-2	Repeat-3
	SKBR3-WT	SKBR3-WT	SKBR3-WT	Traz/Lap-resistant SKBR3	Traz/Lap-resistant SKBR3	Traz/Lap-resistant SKBR3
UT	100	100	100	100	100	100
Trastuzumab	89.57	86.91	125.55	99.91	103.83	89.9
Combo-0.1	18.55	57.28	49.45	33.94	36.02	32.94
Combo-1	14.14	27.38	29.35	25.23	28.44	44.11
Combo-10	18.17	36.48	32.31	13.98	26.28	23.94
HER2 affibody-FC	64.29	118.66	97.95	111.88	85.13	88.13
EGFR/HER2 affibody-FC	91.43	97.59	99.18	79.18	74.59	59.24
HER2 FolTAC	84.77	147.41	99.83	101.46	114.41	113.49
EGFR/HER2 FolTAC-dual v1.0	101.09	182.03	83.35	93.69	137.51	102.77

## Sheet: Fig 5
Figure 5b					Figure 5j
						Drug/Days after inoculation	5	7	10	13	17	20	23	27	30	33	36
Days	EGFR/Her2 FolTAC-dualv1.0	EGFR/Her2 FolTAC-dualv1.0	EGFR/Her2 FolTAC-dualv1.0		Mice-1	PBS	121.77	156.51	136.68	188.59	416.92	731.34	828.23	960.9	1044.84	1141.39	764.41
1	100	100	100		Mice-2	PBS	11.25	45.99	126.16	146.14	256.52	621.22	718.12	973.88	1057.82	1154.37	864
3	120.85	93.42	110.73		Mice-3	PBS	58.69	93.43	173.6	181.27	260.01	488.62	585.51	601.97	485.91	582.46	649.3
5	76.28	65.15	70.71		Mice-4	PBS	72.43	107.17	87.34	107.95	127.65	256.65	353.54	585.69	469.64	566.18	271.67
7	51.08	44.24	47.01		Mice-5	PBS	132.13	166.87	147.04	169.59	206.39	156.65	253.54	257.95	341.9	438.44	1398.63
15	28.08	38.59	33.73		Mice-6	PBS	77.69	112.43	92.6	88.59	229.85	118.72	215.62	99.59	183.53	280.07	1327.06
					Mice-7	PBS	83.66	118.4	98.57	231.75	282	175.1	272	132.95	216.9	313.44	256
Figure 5e					Mice-1	Trastuzumab	132.92	171.67	111.82	87.81	148.37	464.19	480.87	603.82	744.68	823.13	1330.5
CTRL	25 nM	100 nM	250 nM		Mice-2	Trastuzumab	85.11	123.86	64.01	15.17	54.95	267.61	384.29	627.55	768.4	846.86	1152.81
1.23212	0.972202	0	0		Mice-3	Trastuzumab	116.65	155.4	95.55	80.49	132.92	156	272.67	321.51	442.37	520.82	850.45
1.27775	0	0	0		Mice-4	Trastuzumab	50.31	89.05	29.21	47.04	80.49	221.74	338.42	394.96	315.81	394.27	390
0	0.721311	1.67705	0		Mice-5	Trastuzumab	71.37	110.12	50.27	109.63	147.7	165.11	281.78	308.4	329.25	407.71	397.14
0.894426	0	0	0.828172		Mice-6	Trastuzumab	71.37	110.12	50.27	110.72	296.35	85.94	202.61	180.18	90.18	168.64	158.44
1.9444	0	0	0		Mice-7	Trastuzumab	68	116.47	69.5	28.82	73.18	271.67	371.67	396.01	464.86	504.61	441.33
0.745355	0	0	0.203279		Mice-1	HER2 FolTAC	73.79	122.26	75.28	120.38	217.76	351.3	451.3	774.72	843.56	883.31	1055.97
1.38492	0.319438	0	0		Mice-2	HER2 FolTAC	128.96	177.44	130.46	92.66	125.62	130.46	230.46	546.45	615.29	655.04	827.8
0.966947	0.590659	0	0		Mice-3	HER2 FolTAC	68.4	116.88	69.9	42.39	112.93	133.54	233.54	234.98	303.82	343.58	322.49
1.59719	1.11803	1.34164	0.159719		Mice-4	HER2 FolTAC	61.75	110.23	63.25	79.63	4.97	118.01	218.01	240.39	309.24	348.99	226.49
1.69216	0	0	0		Mice-5	HER2 FolTAC	33.98	82.46	35.48	64.56	122.66	102.17	202.17	80.2	149.04	188.79	167.13
1.89206	1.25438	0	0		Mice-6	HER2 FolTAC	56.61	105.08	58.11	47	156.52	79.17	179.17	25.72	94.56	134.31	345.27
0.372678	0.695665	0.559016	0		Mice-7	HER2 FolTAC	89	127.74	67.9	125.02	71.53	79.38	96.05	189.87	110.72	189.18	387.14
0	1.31533	0.993807	1.21967		Mice-1	HER2 FolTAC + EGFR FolTAC	116.02	161.88	91.14	75.28	51.25	94.58	129.43	382.17	506.02	516.87	909.17
0	0.987605	1.24482	0.447213		Mice-2	HER2 FolTAC + EGFR FolTAC	74.18	120.04	49.31	120.32	70.3	161.7	196.55	222.66	246.52	257.37	265.72
0.897823	0.705432	0	0.493803		Mice-3	HER2 FolTAC + EGFR FolTAC	91.99	137.84	67.11	104.79	67.11	128.78	163.63	129.23	153.09	163.94	166.41
0.352716	1.23451	0	0		Mice-4	HER2 FolTAC + EGFR FolTAC	72.29	118.14	47.41	96.05	16.85	108.62	143.47	96.46	120.32	131.17	124.43
0.897823	0	0	0.740704		Mice-5	HER2 FolTAC + EGFR FolTAC	75.15	121.01	50.27	125.62	75.28	77.59	112.45	9.51	13.37	24.21	16.23
1.48141	0	0.987605	0.92588		Mice-6	HER2 FolTAC + EGFR FolTAC	72.29	118.14	47.41	0	32.97	151.09	185.94	155.1	178.96	189.8	0
0.987605	0.944034	0.823004	0		Mice-7	HER2 FolTAC + EGFR FolTAC	24.88	70.73	0	0	69.09	110.1	144.96	49.74	73.6	84.44	57.75
0	0	0.600571	0.823004		Mice-1	EGFR/Her FolTAC-dualv1.0	99.86	139.61	83.64	90.18	57.04	97.32	0	0	0	0	499.3
1.64601	0	1.16189	0.286262		Mice-2	EGFR/Her FolTAC-dualv1.0	97.16	136.91	80.94	111.82	36.52	97.63	0	0	0	0	0
1.5827	0.235144	0	0		Mice-3	EGFR/Her FolTAC-dualv1.0	97.61	137.35	81.39	84.1	52.58	112.9	247.23	161.75	297.46	303.4	23.33
1.59964	1.92034	0.851384	0		Mice-4	EGFR/Her FolTAC-dualv1.0	54.33	94.08	38.11	40.87	21.99	76.06	116.08	124.92	143.32	149.25	0
0.993816	0.771567	0.617253	0.493803		Mice-5	EGFR/Her FolTAC-dualv1.0	56.81	96.56	40.59	71.94	65.55	109.61	56.64	158.47	63.88	69.81	109.08
1.31681	0.48412	0.897823	0.823004		Mice-6	EGFR/Her FolTAC-dualv1.0	35.19	74.93	18.97	0	64.39	147.7	123.84	196.55	131.07	137.01	121.91
1.24365		0	0		Mice-7	EGFR/Her FolTAC-dualv1.0	64.26	104	48.04	0	11.33	67.38	67.63	116.23	74.86	180.8	8.19
0		0.411502	0
Figure 5f
CTRL	25 nM	100 nM	250 nM
1.88772	0.642489	0.665852	1.52591
0.277438	0.768291	0.416158	0.739836
1.22073	0.256097	0	0.665852
0.594511	1.18902	0.332926	0.887803
0.665852	1.40853	0	0.883273
0.832315	0.832315	0.60532	0
1.42683	0.832315	1.66463	0.612278
1.40179	0.792681	0.475609	1.32022
0.554877	0.693596	0.554877	0.475609
0.665852	1.02439	0.256097	0.195839
0.887803	1.66463	0	0.237804
1.01727	0.221951	0.332926	0.512194
1.35637	0.792681	0.998778	0
1.21064	0.60532	0.998778	0
1.51453	1.13456	0	0.962418
1.20302	0.682566	1.12723	0.817741
1.14064	0.916588	0	0.246774
1.00928	1.28322	0	0.641612
0.935684	0.763824	0.759803	0
1.33165	0	0.641612	0.729104
0.291642	1.48064	0	0.534676
1.01307	1.49709	0.493548	0
1.0388	0	0.987095	0
1.59197	1.23387	0.761234	0
1.33963	0.874925	0.229147	0.356451
0.427741	0.267338	0.356451	0
1.16234	0.583283	1.16657	0
0		0.481209	0.660483
		0.855482	0.320806
		0.418442	0
		0	0.229147
		0.517429
		0.377419

## Sheet: Sup Fig 1
Sup Fig 1h
GTEx_tissue	Normal	Cancer	t.statistic	P.value			Sup Fig 1i
Adrenal Gland	4.16017	1.36205	1253.5	6.05e-19			PR_level	FOLR1	ident	group			HER2_level	FOLR1	ident	group			ER_level	FOLR1	ident	group			TNBC_level	FOLR1	ident	group
Bladder	1.60686	4.15158	2854	0.00415674			TCGA-D8-A146	1.01681	PR Pos.	PR_group			TCGA-D8-A146	1.01681	HER2 Pos.	HER2_group			TCGA-D8-A146	1.01681	ER Pos.	ER_group			TCGA-D8-A146	1.01681	non-TNBC	TNBC_group
Blood	2.07516	7.12693	184986	1.68e-88			TCGA-AQ-A0Y5	1.02735	PR Neg.	PR_group			TCGA-AQ-A0Y5	1.02735	HER2 Pos.	HER2_group			TCGA-AQ-A0Y5	1.02735	ER Neg.	ER_group			TCGA-AQ-A0Y5	1.02735	non-TNBC	TNBC_group
Bone Marrow	1.2529	0.860453	3822	2.47e-06			TCGA-C8-A274	1.00665	PR Pos.	PR_group			TCGA-C8-A274	1.00665	HER2 Pos.	HER2_group			TCGA-C8-A274	1.00665	ER Pos.	ER_group			TCGA-C8-A274	1.00665	non-TNBC	TNBC_group
Brain	4.20388	5.18649	524800	5.33e-29			TCGA-BH-A0BD	1.15576	PR Pos.	PR_group			TCGA-BH-A0BD	1.15576	HER2 Neg.	HER2_group			TCGA-BH-A0BD	1.15576	ER Neg.	ER_group			TCGA-BH-A0BD	1.15576	non-TNBC	TNBC_group
Breast	4.89166	5.89421	111516	0.00267538			TCGA-B6-A1KC	1.00229	PR Pos.	PR_group			TCGA-B6-A1KC	1.00229	HER2 Neg.	HER2_group			TCGA-B6-A1KC	1.00229	ER Neg.	ER_group			TCGA-B6-A1KC	1.00229	non-TNBC	TNBC_group
Cervix Uteri	3.06841	5.46748	2145.5	0.0286707			TCGA-AC-A62V	1.00155	PR Neg.	PR_group			TCGA-AC-A62V	1.00155	HER2 Neg.	HER2_group			TCGA-AC-A62V	1.00155	ER Pos.	ER_group			TCGA-AC-A62V	1.00155	non-TNBC	TNBC_group
Colon	1.99732	5.68201	105762	1.33e-73			TCGA-AO-A0J5	1.00805	PR Neg.	PR_group			TCGA-AO-A0J5	1.00805	HER2 Pos.	HER2_group			TCGA-AO-A0J5	1.00805	ER Neg.	ER_group			TCGA-AO-A0J5	1.00805	non-TNBC	TNBC_group
Esophagus	2.19981	1.50596	12071	0.0144819			TCGA-BH-A0B1	1.50707	PR Pos.	PR_group			TCGA-BH-A0B1	1.50707	HER2 Pos.	HER2_group			TCGA-BH-A0B1	1.50707	ER Pos.	ER_group			TCGA-BH-A0B1	1.50707	non-TNBC	TNBC_group
Kidney	9.8555	7.61977	12356	0.0575947			TCGA-A2-A0YM	1.25636	PR Neg.	PR_group			TCGA-A2-A0YM	1.25636	HER2 Pos.	HER2_group			TCGA-A2-A0YM	1.25636	ER Neg.	ER_group			TCGA-A2-A0YM	1.25636	non-TNBC	TNBC_group
Liver	1.57276	10.8164	31684.5	3.96e-53			TCGA-AO-A03N	1.13807	PR Pos.	PR_group			TCGA-AO-A03N	1.13807	HER2 Neg.	HER2_group			TCGA-AO-A03N	1.13807	ER Pos.	ER_group			TCGA-AO-A03N	1.13807	non-TNBC	TNBC_group
Lung	10.4328	8.48999	113711	0.00551108			TCGA-AO-A1KQ	1.06386	PR Pos.	PR_group			TCGA-AO-A1KQ	1.06386	HER2 Neg.	HER2_group			TCGA-AO-A1KQ	1.06386	ER Pos.	ER_group			TCGA-AO-A1KQ	1.06386	non-TNBC	TNBC_group
Ovary	1.67318	13.7051	37496.5	4.93e-49			TCGA-E2-A1LI	1.25118	PR Neg.	PR_group			TCGA-E2-A1LI	1.25118	HER2 Pos.	HER2_group			TCGA-E2-A1LI	1.25118	ER Neg.	ER_group			TCGA-E2-A1LI	1.25118	non-TNBC	TNBC_group
Pancreas	6.0372	9.01725	27224	8.23e-40			TCGA-BH-A18L	1.17157	PR Neg.	PR_group			TCGA-BH-A18L	1.17157	HER2 Pos.	HER2_group			TCGA-BH-A18L	1.17157	ER Neg.	ER_group			TCGA-BH-A18L	1.17157	non-TNBC	TNBC_group
Prostate	3.98727	4.35863	28152	0.0300526			TCGA-B6-A0WV	1.0065	PR Pos.	PR_group			TCGA-B6-A0WV	1.0065	HER2 Pos.	HER2_group			TCGA-B6-A0WV	1.0065	ER Pos.	ER_group			TCGA-B6-A0WV	1.0065	non-TNBC	TNBC_group
Skin	4.71762	1.90513	35738	1.69e-89			TCGA-E2-A1LE	1.00086	PR Neg.	PR_group			TCGA-E2-A1LE	1.00086	HER2 Pos.	HER2_group			TCGA-E2-A1LE	1.00086	ER Neg.	ER_group			TCGA-E2-A1LE	1.00086	non-TNBC	TNBC_group
Stomach	6.53491	6.23757	33133	0.136005			TCGA-A2-A0CO	1.03448	PR Neg.	PR_group			TCGA-A2-A0CO	1.03448	HER2 Pos.	HER2_group			TCGA-A2-A0CO	1.03448	ER Pos.	ER_group			TCGA-A2-A0CO	1.03448	non-TNBC	TNBC_group
Testis	2.59467	7.48409	24855	2.67e-49			TCGA-AN-A0AK	0.99902	PR Neg.	PR_group			TCGA-AN-A0AK	0.99902	HER2 Pos.	HER2_group			TCGA-AN-A0AK	0.99902	ER Pos.	ER_group			TCGA-AN-A0AK	0.99902	non-TNBC	TNBC_group
Thyroid	8.47481	10.2758	125667	7.71e-70			TCGA-BH-A28Q	0.988349	PR Pos.	PR_group			TCGA-BH-A28Q	0.988349	HER2 Neg.	HER2_group			TCGA-BH-A28Q	0.988349	ER Neg.	ER_group			TCGA-BH-A28Q	0.988349	non-TNBC	TNBC_group
Uterus	1.89592	10.0549	18409	7.97e-39			TCGA-3C-AALJ	0.98824	PR Neg.	PR_group			TCGA-3C-AALJ	0.98824	HER2 Pos.	HER2_group			TCGA-3C-AALJ	0.98824	ER Neg.	ER_group			TCGA-3C-AALJ	0.98824	non-TNBC	TNBC_group
							TCGA-BH-A0BM	1.10282	PR Pos.	PR_group			TCGA-BH-A0BM	1.10282	HER2 Pos.	HER2_group			TCGA-BH-A0BM	1.10282	ER Pos.	ER_group			TCGA-BH-A0BM	1.10282	non-TNBC	TNBC_group
							TCGA-AO-A03O	1.00363	PR Pos.	PR_group			TCGA-AO-A03O	1.00363	HER2 Pos.	HER2_group			TCGA-AO-A03O	1.00363	ER Pos.	ER_group			TCGA-AO-A03O	1.00363	non-TNBC	TNBC_group
							TCGA-AC-A4ZE	0.995307	PR Pos.	PR_group			TCGA-AC-A4ZE	0.995307	HER2 Neg.	HER2_group			TCGA-AC-A4ZE	0.995307	ER Pos.	ER_group			TCGA-AC-A4ZE	0.995307	non-TNBC	TNBC_group
							TCGA-E9-A22A	1.00012	PR Neg.	PR_group			TCGA-E9-A22A	1.00012	HER2 Neg.	HER2_group			TCGA-E9-A22A	1.00012	ER Neg.	ER_group			TCGA-E9-A22A	1.00012	TNBC	TNBC_group
							TCGA-AR-A0TW	1.00607	PR Neg.	PR_group			TCGA-AR-A0TW	1.00607	HER2 Neg.	HER2_group			TCGA-AR-A0TW	1.00607	ER Neg.	ER_group			TCGA-AR-A0TW	1.00607	TNBC	TNBC_group
Sup Fig 1j							TCGA-BH-A1FE	1.01686	PR Neg.	PR_group			TCGA-BH-A1FE	1.01686	HER2 Pos.	HER2_group			TCGA-BH-A1FE	1.01686	ER Neg.	ER_group			TCGA-BH-A1FE	1.01686	non-TNBC	TNBC_group
CancerName	TCGA_code	Normal	Cancer	t.statistic	P.value		TCGA-BH-A1FE.1	1.00523	PR Neg.	PR_group			TCGA-BH-A1FE.1	1.00523	HER2 Pos.	HER2_group			TCGA-BH-A1FE.1	1.00523	ER Neg.	ER_group			TCGA-BH-A1FE.1	1.00523	non-TNBC	TNBC_group
Cervical & Endocervical Cancer	CESC	3.06841	5.81588	731.5	0.00870256		TCGA-A2-A3XX	1.02817	PR Neg.	PR_group			TCGA-A2-A3XX	1.02817	HER2 Pos.	HER2_group			TCGA-A2-A3XX	1.02817	ER Neg.	ER_group			TCGA-A2-A3XX	1.02817	non-TNBC	TNBC_group
Ovarian Serous Cystadenocarcinoma	OV	2.1653	13.6995	69.5	1.12e-39		TCGA-A8-A095	0.99662	PR Pos.	PR_group			TCGA-A8-A095	0.99662	HER2 Neg.	HER2_group			TCGA-A8-A095	0.99662	ER Pos.	ER_group			TCGA-A8-A095	0.99662	non-TNBC	TNBC_group
Uterine Corpus Endometrioid Carcinoma	UCEC	2.14322	10.0531	155	2.59e-35		TCGA-AN-A0FL	1.70536	PR Neg.	PR_group			TCGA-AN-A0FL	1.70536	HER2 Neg.	HER2_group			TCGA-AN-A0FL	1.70536	ER Neg.	ER_group			TCGA-AN-A0FL	1.70536	TNBC	TNBC_group
Uterine Carcinosarcoma	UCS	2.14322	10.0531	155	2.59e-35		TCGA-D8-A1Y2	0.99933	PR Neg.	PR_group			TCGA-D8-A1Y2	0.99933	HER2 Pos.	HER2_group			TCGA-D8-A1Y2	0.99933	ER Pos.	ER_group			TCGA-D8-A1Y2	0.99933	non-TNBC	TNBC_group
Breast Invasive Carcinoma	BRCA	5.51085	6.11715	76429	0.12775		TCGA-C8-A138	1.11034	PR Neg.	PR_group			TCGA-C8-A138	1.11034	HER2 Pos.	HER2_group			TCGA-C8-A138	1.11034	ER Neg.	ER_group			TCGA-C8-A138	1.11034	non-TNBC	TNBC_group
Lung Adenocarcinoma	LUSC	10.4328	9.12298	123614	0.276315		TCGA-AR-A255	1.01279	PR Pos.	PR_group			TCGA-AR-A255	1.01279	HER2 Neg.	HER2_group			TCGA-AR-A255	1.01279	ER Pos.	ER_group			TCGA-AR-A255	1.01279	non-TNBC	TNBC_group
Liver Hepatocellular Carcinoma	LUAD	10.4328	9.12298	123614	0.276315		TCGA-GM-A5PV	1.07382	PR Pos.	PR_group			TCGA-GM-A5PV	1.07382	HER2 Pos.	HER2_group			TCGA-GM-A5PV	1.07382	ER Pos.	ER_group			TCGA-GM-A5PV	1.07382	non-TNBC	TNBC_group
Lung Squamous Cell Carcinoma	DLBC	3.01471	7.42919	15447.5	1.84e-66		TCGA-E2-A108	1.02461	PR Neg.	PR_group			TCGA-E2-A108	1.02461	HER2 Neg.	HER2_group			TCGA-E2-A108	1.02461	ER Neg.	ER_group			TCGA-E2-A108	1.02461	TNBC	TNBC_group
Acute Myeloid Leukemia	LAML	1.2529	2.26847	774	3.9e-11		TCGA-AC-A2BM	1.00364	PR Pos.	PR_group			TCGA-AC-A2BM	1.00364	HER2 Neg.	HER2_group			TCGA-AC-A2BM	1.00364	ER Neg.	ER_group			TCGA-AC-A2BM	1.00364	non-TNBC	TNBC_group
Bladder Urothelial Carcinoma	BLCA	1.80771	4.59087	495.5	0.00137375		TCGA-E2-A1IN	1.0059	PR Pos.	PR_group			TCGA-E2-A1IN	1.0059	HER2 Pos.	HER2_group			TCGA-E2-A1IN	1.0059	ER Pos.	ER_group			TCGA-E2-A1IN	1.0059	non-TNBC	TNBC_group
Head & Neck Squamous Cell Carcinoma	KICH	9.8555	7.86005	17855.5	0.091872		TCGA-A8-A08I	0.998349	PR Pos.	PR_group			TCGA-A8-A08I	0.998349	HER2 Neg.	HER2_group			TCGA-A8-A08I	0.998349	ER Pos.	ER_group			TCGA-A8-A08I	0.998349	non-TNBC	TNBC_group
Kidney Chromophobe	KIRC	9.8555	7.86005	17855.5	0.091872		TCGA-AC-A3W7	1.08643	PR Pos.	PR_group			TCGA-AC-A3W7	1.08643	HER2 Neg.	HER2_group			TCGA-AC-A3W7	1.08643	ER Pos.	ER_group			TCGA-AC-A3W7	1.08643	non-TNBC	TNBC_group
Kidney Clear Cell Carcinoma	KIRP	9.8555	7.86005	17855.5	0.091872		TCGA-E9-A1QZ	1.03911	PR Pos.	PR_group			TCGA-E9-A1QZ	1.03911	HER2 Pos.	HER2_group			TCGA-E9-A1QZ	1.03911	ER Neg.	ER_group			TCGA-E9-A1QZ	1.03911	non-TNBC	TNBC_group
Prostate Adenocarcinoma	PRAD	3.98727	4.48992	19705	0.00680067		TCGA-EW-A1PH	1.3131	PR Neg.	PR_group			TCGA-EW-A1PH	1.3131	HER2 Pos.	HER2_group			TCGA-EW-A1PH	1.3131	ER Neg.	ER_group			TCGA-EW-A1PH	1.3131	non-TNBC	TNBC_group
Testicular Germ Cell Tumor	TGCT	2.59422	7.48409	553	3.78e-49		TCGA-BH-A0W7	1.01464	PR Neg.	PR_group			TCGA-BH-A0W7	1.01464	HER2 Neg.	HER2_group			TCGA-BH-A0W7	1.01464	ER Pos.	ER_group			TCGA-BH-A0W7	1.01464	non-TNBC	TNBC_group
Colon Adenocarcinoma	COAD	2.13137	5.82572	8677.5	5.28e-75		TCGA-AR-A24K	0.998471	PR Pos.	PR_group			TCGA-AR-A24K	0.998471	HER2 Pos.	HER2_group			TCGA-AR-A24K	0.998471	ER Pos.	ER_group			TCGA-AR-A24K	0.998471	non-TNBC	TNBC_group
Diffuse Large B-Cell Lymphoma	ESCA	2.7944	2.35934	8573.5	0.284106		TCGA-BH-A0H9	1.2454	PR Pos.	PR_group			TCGA-BH-A0H9	1.2454	HER2 Pos.	HER2_group			TCGA-BH-A0H9	1.2454	ER Pos.	ER_group			TCGA-BH-A0H9	1.2454	non-TNBC	TNBC_group
Stomach Adenocarcinoma	STAD	6.80883	6.39235	37025.5	0.0593362		TCGA-BH-A209	1.18826	PR Neg.	PR_group			TCGA-BH-A209	1.18826	HER2 Neg.	HER2_group			TCGA-BH-A209	1.18826	ER Neg.	ER_group			TCGA-BH-A209	1.18826	TNBC	TNBC_group
Rectum Adenocarcinoma	READ	2.13137	5.82572	8677.5	5.28e-75		TCGA-A8-A09B	0.997835	PR Pos.	PR_group			TCGA-A8-A09B	0.997835	HER2 Pos.	HER2_group			TCGA-A8-A09B	0.997835	ER Pos.	ER_group			TCGA-A8-A09B	0.997835	non-TNBC	TNBC_group
Pancreatic Adenocarcinoma	PAAD	6.07357	9.01725	2669	1.36e-39		TCGA-A2-A0YT	1.05578	PR Neg.	PR_group			TCGA-A2-A0YT	1.05578	HER2 Neg.	HER2_group			TCGA-A2-A0YT	1.05578	ER Neg.	ER_group			TCGA-A2-A0YT	1.05578	TNBC	TNBC_group
Esophageal Carcinoma	GBM	4.28101	5.28151	258010	4.33e-30		TCGA-BH-A0B5	1.00276	PR Pos.	PR_group			TCGA-BH-A0B5	1.00276	HER2 Pos.	HER2_group			TCGA-BH-A0B5	1.00276	ER Neg.	ER_group			TCGA-BH-A0B5	1.00276	non-TNBC	TNBC_group
Brain Lower Grade Glioma	LGG	4.28101	5.28151	258010	4.33e-30		TCGA-C8-A131	1.78802	PR Neg.	PR_group			TCGA-C8-A131	1.78802	HER2 Pos.	HER2_group			TCGA-C8-A131	1.78802	ER Neg.	ER_group			TCGA-C8-A131	1.78802	non-TNBC	TNBC_group
Skin Cutaneous Melanoma	SKCM	4.73143	2.83747	137743	2.44e-48		TCGA-A8-A093	1.00049	PR Pos.	PR_group			TCGA-A8-A093	1.00049	HER2 Pos.	HER2_group			TCGA-A8-A093	1.00049	ER Pos.	ER_group			TCGA-A8-A093	1.00049	non-TNBC	TNBC_group
Thyroid Carcinoma	THCA	8.47166	10.2748	16874	5.08e-69		TCGA-A1-A0SK	1.01615	PR Neg.	PR_group			TCGA-A1-A0SK	1.01615	HER2 Neg.	HER2_group			TCGA-A1-A0SK	1.01615	ER Neg.	ER_group			TCGA-A1-A0SK	1.01615	TNBC	TNBC_group
Kidney Papillary Cell Carcinoma	LIHC	2.22463	10.8074	88.5	9.91e-41		TCGA-3C-AALK	1.01368	PR Neg.	PR_group			TCGA-3C-AALK	1.01368	HER2 Pos.	HER2_group			TCGA-3C-AALK	1.01368	ER Pos.	ER_group			TCGA-3C-AALK	1.01368	non-TNBC	TNBC_group
Thymoma	THYM	3.01471	7.42919	15447.5	1.84e-66		TCGA-AC-A6IV	1.00845	PR Neg.	PR_group			TCGA-AC-A6IV	1.00845	HER2 Pos.	HER2_group			TCGA-AC-A6IV	1.00845	ER Neg.	ER_group			TCGA-AC-A6IV	1.00845	non-TNBC	TNBC_group
Adrenocortical Cancer	ACC	4.22727	2.55799	3965.5	8.06e-08		TCGA-BH-A0GZ	1.19576	PR Pos.	PR_group			TCGA-BH-A0GZ	1.19576	HER2 Neg.	HER2_group			TCGA-BH-A0GZ	1.19576	ER Pos.	ER_group			TCGA-BH-A0GZ	1.19576	non-TNBC	TNBC_group
							TCGA-A2-A0CV	1.07624	PR Pos.	PR_group			TCGA-A2-A0CV	1.07624	HER2 Neg.	HER2_group			TCGA-A2-A0CV	1.07624	ER Pos.	ER_group			TCGA-A2-A0CV	1.07624	non-TNBC	TNBC_group
							TCGA-C8-A12Q	1.0539	PR Neg.	PR_group			TCGA-C8-A12Q	1.0539	HER2 Pos.	HER2_group			TCGA-C8-A12Q	1.0539	ER Neg.	ER_group			TCGA-C8-A12Q	1.0539	non-TNBC	TNBC_group
							TCGA-AR-A1AL	1.04905	PR Pos.	PR_group			TCGA-AR-A1AL	1.04905	HER2 Pos.	HER2_group			TCGA-AR-A1AL	1.04905	ER Pos.	ER_group			TCGA-AR-A1AL	1.04905	non-TNBC	TNBC_group
							TCGA-BH-A1F6	1.09849	PR Neg.	PR_group			TCGA-BH-A1F6	1.09849	HER2 Neg.	HER2_group			TCGA-BH-A1F6	1.09849	ER Neg.	ER_group			TCGA-BH-A1F6	1.09849	TNBC	TNBC_group
							TCGA-AN-A0XP	1.00061	PR Pos.	PR_group			TCGA-AN-A0XP	1.00061	HER2 Pos.	HER2_group			TCGA-AN-A0XP	1.00061	ER Pos.	ER_group			TCGA-AN-A0XP	1.00061	non-TNBC	TNBC_group
							TCGA-AN-A046	0.98612	PR Pos.	PR_group			TCGA-AN-A046	0.98612	HER2 Neg.	HER2_group			TCGA-AN-A046	0.98612	ER Pos.	ER_group			TCGA-AN-A046	0.98612	non-TNBC	TNBC_group
							TCGA-A7-A4SF	1.00933	PR Neg.	PR_group			TCGA-A7-A4SF	1.00933	HER2 Pos.	HER2_group			TCGA-A7-A4SF	1.00933	ER Pos.	ER_group			TCGA-A7-A4SF	1.00933	non-TNBC	TNBC_group
							TCGA-LL-A740	1.00159	PR Neg.	PR_group			TCGA-LL-A740	1.00159	HER2 Pos.	HER2_group			TCGA-LL-A740	1.00159	ER Neg.	ER_group			TCGA-LL-A740	1.00159	non-TNBC	TNBC_group
							TCGA-E9-A1N6	1.27156	PR Neg.	PR_group			TCGA-E9-A1N6	1.27156	HER2 Pos.	HER2_group			TCGA-E9-A1N6	1.27156	ER Neg.	ER_group			TCGA-E9-A1N6	1.27156	non-TNBC	TNBC_group
							TCGA-EW-A1J5	1.01296	PR Pos.	PR_group			TCGA-EW-A1J5	1.01296	HER2 Pos.	HER2_group			TCGA-EW-A1J5	1.01296	ER Pos.	ER_group			TCGA-EW-A1J5	1.01296	non-TNBC	TNBC_group
							TCGA-BH-A18G	1.13185	PR Neg.	PR_group			TCGA-BH-A18G	1.13185	HER2 Pos.	HER2_group			TCGA-BH-A18G	1.13185	ER Neg.	ER_group			TCGA-BH-A18G	1.13185	non-TNBC	TNBC_group
							TCGA-A8-A07R	1.63916	PR Neg.	PR_group			TCGA-A8-A07R	1.63916	HER2 Pos.	HER2_group			TCGA-A8-A07R	1.63916	ER Neg.	ER_group			TCGA-A8-A07R	1.63916	non-TNBC	TNBC_group
							TCGA-EW-A6SB	1.20623	PR Neg.	PR_group			TCGA-EW-A6SB	1.20623	HER2 Neg.	HER2_group			TCGA-EW-A6SB	1.20623	ER Neg.	ER_group			TCGA-EW-A6SB	1.20623	TNBC	TNBC_group
							TCGA-A2-A04Q	1.03775	PR Neg.	PR_group			TCGA-A2-A04Q	1.03775	HER2 Neg.	HER2_group			TCGA-A2-A04Q	1.03775	ER Neg.	ER_group			TCGA-A2-A04Q	1.03775	TNBC	TNBC_group
							TCGA-B6-A0IC	1.01007	PR Pos.	PR_group			TCGA-B6-A0IC	1.01007	HER2 Pos.	HER2_group			TCGA-B6-A0IC	1.01007	ER Pos.	ER_group			TCGA-B6-A0IC	1.01007	non-TNBC	TNBC_group
							TCGA-C8-A12X	1.0523	PR Neg.	PR_group			TCGA-C8-A12X	1.0523	HER2 Neg.	HER2_group			TCGA-C8-A12X	1.0523	ER Pos.	ER_group			TCGA-C8-A12X	1.0523	non-TNBC	TNBC_group
							TCGA-Z7-A8R5	1.31409	PR Neg.	PR_group			TCGA-Z7-A8R5	1.31409	HER2 Pos.	HER2_group			TCGA-Z7-A8R5	1.31409	ER Neg.	ER_group			TCGA-Z7-A8R5	1.31409	non-TNBC	TNBC_group
							TCGA-OL-A97C	1.00441	PR Neg.	PR_group			TCGA-OL-A97C	1.00441	HER2 Neg.	HER2_group			TCGA-OL-A97C	1.00441	ER Neg.	ER_group			TCGA-OL-A97C	1.00441	TNBC	TNBC_group
							TCGA-A2-A0EV	1.02152	PR Pos.	PR_group			TCGA-A2-A0EV	1.02152	HER2 Pos.	HER2_group			TCGA-A2-A0EV	1.02152	ER Pos.	ER_group			TCGA-A2-A0EV	1.02152	non-TNBC	TNBC_group
							TCGA-AR-A0U4	1.00312	PR Neg.	PR_group			TCGA-AR-A0U4	1.00312	HER2 Pos.	HER2_group			TCGA-AR-A0U4	1.00312	ER Neg.	ER_group			TCGA-AR-A0U4	1.00312	non-TNBC	TNBC_group
							TCGA-A8-A06X	0.995486	PR Pos.	PR_group			TCGA-A8-A06X	0.995486	HER2 Neg.	HER2_group			TCGA-A8-A06X	0.995486	ER Pos.	ER_group			TCGA-A8-A06X	0.995486	non-TNBC	TNBC_group
							TCGA-PL-A8LY	1.44862	PR Neg.	PR_group			TCGA-PL-A8LY	1.44862	HER2 Pos.	HER2_group			TCGA-PL-A8LY	1.44862	ER Neg.	ER_group			TCGA-PL-A8LY	1.44862	non-TNBC	TNBC_group
							TCGA-A2-A4S2	1.02012	PR Pos.	PR_group			TCGA-A2-A4S2	1.02012	HER2 Pos.	HER2_group			TCGA-A2-A4S2	1.02012	ER Pos.	ER_group			TCGA-A2-A4S2	1.02012	non-TNBC	TNBC_group
							TCGA-A7-A0CH	1.12955	PR Neg.	PR_group			TCGA-A7-A0CH	1.12955	HER2 Neg.	HER2_group			TCGA-A7-A0CH	1.12955	ER Neg.	ER_group			TCGA-A7-A0CH	1.12955	TNBC	TNBC_group
							TCGA-A2-A04Y	1.03272	PR Neg.	PR_group			TCGA-A2-A04Y	1.03272	HER2 Neg.	HER2_group			TCGA-A2-A04Y	1.03272	ER Pos.	ER_group			TCGA-A2-A04Y	1.03272	non-TNBC	TNBC_group
							TCGA-D8-A1JA	1.01992	PR Pos.	PR_group			TCGA-D8-A1JA	1.01992	HER2 Pos.	HER2_group			TCGA-D8-A1JA	1.01992	ER Neg.	ER_group			TCGA-D8-A1JA	1.01992	non-TNBC	TNBC_group
							TCGA-D8-A27E	0.995036	PR Pos.	PR_group			TCGA-D8-A27E	0.995036	HER2 Pos.	HER2_group			TCGA-D8-A27E	0.995036	ER Pos.	ER_group			TCGA-D8-A27E	0.995036	non-TNBC	TNBC_group
							TCGA-A8-A06O	1.00831	PR Pos.	PR_group			TCGA-A8-A06O	1.00831	HER2 Pos.	HER2_group			TCGA-A8-A06O	1.00831	ER Pos.	ER_group			TCGA-A8-A06O	1.00831	non-TNBC	TNBC_group
							TCGA-A1-A0SO	1.00261	PR Neg.	PR_group			TCGA-A1-A0SO	1.00261	HER2 Pos.	HER2_group			TCGA-A1-A0SO	1.00261	ER Neg.	ER_group			TCGA-A1-A0SO	1.00261	non-TNBC	TNBC_group
							TCGA-BH-A1F2	1.12074	PR Neg.	PR_group			TCGA-BH-A1F2	1.12074	HER2 Pos.	HER2_group			TCGA-BH-A1F2	1.12074	ER Neg.	ER_group			TCGA-BH-A1F2	1.12074	non-TNBC	TNBC_group
							TCGA-BH-A18N	1.15684	PR Neg.	PR_group			TCGA-BH-A18N	1.15684	HER2 Pos.	HER2_group			TCGA-BH-A18N	1.15684	ER Neg.	ER_group			TCGA-BH-A18N	1.15684	non-TNBC	TNBC_group
							TCGA-A7-A13G	0.994028	PR Neg.	PR_group			TCGA-A7-A13G	0.994028	HER2 Neg.	HER2_group			TCGA-A7-A13G	0.994028	ER Neg.	ER_group			TCGA-A7-A13G	0.994028	TNBC	TNBC_group
							TCGA-A7-A26J	1.01243	PR Pos.	PR_group			TCGA-A7-A26J	1.01243	HER2 Pos.	HER2_group			TCGA-A7-A26J	1.01243	ER Pos.	ER_group			TCGA-A7-A26J	1.01243	non-TNBC	TNBC_group
							TCGA-GM-A2D9	1.01518	PR Pos.	PR_group			TCGA-GM-A2D9	1.01518	HER2 Pos.	HER2_group			TCGA-GM-A2D9	1.01518	ER Pos.	ER_group			TCGA-GM-A2D9	1.01518	non-TNBC	TNBC_group
							TCGA-LL-A5YP	1.1352	PR Neg.	PR_group			TCGA-LL-A5YP	1.1352	HER2 Pos.	HER2_group			TCGA-LL-A5YP	1.1352	ER Neg.	ER_group			TCGA-LL-A5YP	1.1352	non-TNBC	TNBC_group
							TCGA-A7-A26J.1	1.01403	PR Pos.	PR_group			TCGA-A7-A26J.1	1.01403	HER2 Pos.	HER2_group			TCGA-A7-A26J.1	1.01403	ER Pos.	ER_group			TCGA-A7-A26J.1	1.01403	non-TNBC	TNBC_group
							TCGA-A7-A26E	1.00619	PR Pos.	PR_group			TCGA-A7-A26E	1.00619	HER2 Neg.	HER2_group			TCGA-A7-A26E	1.00619	ER Pos.	ER_group			TCGA-A7-A26E	1.00619	non-TNBC	TNBC_group
							TCGA-E2-A1IU	1.0326	PR Pos.	PR_group			TCGA-E2-A1IU	1.0326	HER2 Pos.	HER2_group			TCGA-E2-A1IU	1.0326	ER Pos.	ER_group			TCGA-E2-A1IU	1.0326	non-TNBC	TNBC_group
							TCGA-A7-A26E.1	0.9997	PR Pos.	PR_group			TCGA-A7-A26E.1	0.9997	HER2 Neg.	HER2_group			TCGA-A7-A26E.1	0.9997	ER Pos.	ER_group			TCGA-A7-A26E.1	0.9997	non-TNBC	TNBC_group
							TCGA-AC-A2FB	1.06152	PR Neg.	PR_group			TCGA-AC-A2FB	1.06152	HER2 Pos.	HER2_group			TCGA-AC-A2FB	1.06152	ER Pos.	ER_group			TCGA-AC-A2FB	1.06152	non-TNBC	TNBC_group
							TCGA-A2-A04W	1.03579	PR Neg.	PR_group			TCGA-A2-A04W	1.03579	HER2 Pos.	HER2_group			TCGA-A2-A04W	1.03579	ER Neg.	ER_group			TCGA-A2-A04W	1.03579	non-TNBC	TNBC_group
							TCGA-A2-A0T1	1.0122	PR Neg.	PR_group			TCGA-A2-A0T1	1.0122	HER2 Pos.	HER2_group			TCGA-A2-A0T1	1.0122	ER Neg.	ER_group			TCGA-A2-A0T1	1.0122	non-TNBC	TNBC_group
							TCGA-B6-A0IQ	1.06101	PR Neg.	PR_group			TCGA-B6-A0IQ	1.06101	HER2 Neg.	HER2_group			TCGA-B6-A0IQ	1.06101	ER Neg.	ER_group			TCGA-B6-A0IQ	1.06101	TNBC	TNBC_group
							TCGA-E9-A1N3	0.994602	PR Pos.	PR_group			TCGA-E9-A1N3	0.994602	HER2 Pos.	HER2_group			TCGA-E9-A1N3	0.994602	ER Pos.	ER_group			TCGA-E9-A1N3	0.994602	non-TNBC	TNBC_group
							TCGA-BH-A5IZ	1.26293	PR Neg.	PR_group			TCGA-BH-A5IZ	1.26293	HER2 Pos.	HER2_group			TCGA-BH-A5IZ	1.26293	ER Neg.	ER_group			TCGA-BH-A5IZ	1.26293	non-TNBC	TNBC_group
							TCGA-AC-A2B8	1.00843	PR Pos.	PR_group			TCGA-AC-A2B8	1.00843	HER2 Neg.	HER2_group			TCGA-AC-A2B8	1.00843	ER Neg.	ER_group			TCGA-AC-A2B8	1.00843	non-TNBC	TNBC_group
							TCGA-BH-A204	1.00327	PR Pos.	PR_group			TCGA-BH-A204	1.00327	HER2 Pos.	HER2_group			TCGA-BH-A204	1.00327	ER Pos.	ER_group			TCGA-BH-A204	1.00327	non-TNBC	TNBC_group
							TCGA-AO-A03U	1.61371	PR Neg.	PR_group			TCGA-AO-A03U	1.61371	HER2 Pos.	HER2_group			TCGA-AO-A03U	1.61371	ER Neg.	ER_group			TCGA-AO-A03U	1.61371	non-TNBC	TNBC_group
							TCGA-LL-A7SZ	1.0078	PR Neg.	PR_group			TCGA-LL-A7SZ	1.0078	HER2 Neg.	HER2_group			TCGA-LL-A7SZ	1.0078	ER Neg.	ER_group			TCGA-LL-A7SZ	1.0078	TNBC	TNBC_group
							TCGA-A8-A09Q	0.99597	PR Pos.	PR_group			TCGA-A8-A09Q	0.99597	HER2 Neg.	HER2_group			TCGA-A8-A09Q	0.99597	ER Pos.	ER_group			TCGA-A8-A09Q	0.99597	non-TNBC	TNBC_group
							TCGA-BH-AB28	1.02061	PR Pos.	PR_group			TCGA-BH-AB28	1.02061	HER2 Pos.	HER2_group			TCGA-BH-AB28	1.02061	ER Pos.	ER_group			TCGA-BH-AB28	1.02061	non-TNBC	TNBC_group
							TCGA-D8-A1XZ	0.99903	PR Neg.	PR_group			TCGA-D8-A1XZ	0.99903	HER2 Neg.	HER2_group			TCGA-D8-A1XZ	0.99903	ER Pos.	ER_group			TCGA-D8-A1XZ	0.99903	non-TNBC	TNBC_group
							TCGA-E2-A1LL	1.01799	PR Neg.	PR_group			TCGA-E2-A1LL	1.01799	HER2 Neg.	HER2_group			TCGA-E2-A1LL	1.01799	ER Neg.	ER_group			TCGA-E2-A1LL	1.01799	TNBC	TNBC_group
							TCGA-AO-A12E	1.07542	PR Pos.	PR_group			TCGA-AO-A12E	1.07542	HER2 Pos.	HER2_group			TCGA-AO-A12E	1.07542	ER Pos.	ER_group			TCGA-AO-A12E	1.07542	non-TNBC	TNBC_group
							TCGA-S3-AA12	0.999388	PR Neg.	PR_group			TCGA-S3-AA12	0.999388	HER2 Pos.	HER2_group			TCGA-S3-AA12	0.999388	ER Neg.	ER_group			TCGA-S3-AA12	0.999388	non-TNBC	TNBC_group
							TCGA-A7-A13F	1.2559	PR Neg.	PR_group			TCGA-A7-A13F	1.2559	HER2 Neg.	HER2_group			TCGA-A7-A13F	1.2559	ER Neg.	ER_group			TCGA-A7-A13F	1.2559	TNBC	TNBC_group
							TCGA-A2-A3XY	1.0214	PR Neg.	PR_group			TCGA-A2-A3XY	1.0214	HER2 Neg.	HER2_group			TCGA-A2-A3XY	1.0214	ER Neg.	ER_group			TCGA-A2-A3XY	1.0214	TNBC	TNBC_group
							TCGA-E2-A15J	0.999875	PR Pos.	PR_group			TCGA-E2-A15J	0.999875	HER2 Neg.	HER2_group			TCGA-E2-A15J	0.999875	ER Neg.	ER_group			TCGA-E2-A15J	0.999875	non-TNBC	TNBC_group
							TCGA-E2-A1IE	1.00616	PR Pos.	PR_group			TCGA-E2-A1IE	1.00616	HER2 Pos.	HER2_group			TCGA-E2-A1IE	1.00616	ER Pos.	ER_group			TCGA-E2-A1IE	1.00616	non-TNBC	TNBC_group
							TCGA-BH-A1F0	1.13034	PR Neg.	PR_group			TCGA-BH-A1F0	1.13034	HER2 Pos.	HER2_group			TCGA-BH-A1F0	1.13034	ER Neg.	ER_group			TCGA-BH-A1F0	1.13034	non-TNBC	TNBC_group
							TCGA-AR-A24L	1.01264	PR Neg.	PR_group			TCGA-AR-A24L	1.01264	HER2 Neg.	HER2_group			TCGA-AR-A24L	1.01264	ER Neg.	ER_group			TCGA-AR-A24L	1.01264	TNBC	TNBC_group
							TCGA-A8-A0AB	0.997862	PR Pos.	PR_group			TCGA-A8-A0AB	0.997862	HER2 Pos.	HER2_group			TCGA-A8-A0AB	0.997862	ER Pos.	ER_group			TCGA-A8-A0AB	0.997862	non-TNBC	TNBC_group
							TCGA-BH-A0B7	1.32923	PR Neg.	PR_group			TCGA-BH-A0B7	1.32923	HER2 Pos.	HER2_group			TCGA-BH-A0B7	1.32923	ER Neg.	ER_group			TCGA-BH-A0B7	1.32923	non-TNBC	TNBC_group
							TCGA-A1-A0SJ	1.01532	PR Neg.	PR_group			TCGA-A1-A0SJ	1.01532	HER2 Neg.	HER2_group			TCGA-A1-A0SJ	1.01532	ER Neg.	ER_group			TCGA-A1-A0SJ	1.01532	TNBC	TNBC_group
							TCGA-A7-A4SA	1.05263	PR Neg.	PR_group			TCGA-A7-A4SA	1.05263	HER2 Pos.	HER2_group			TCGA-A7-A4SA	1.05263	ER Pos.	ER_group			TCGA-A7-A4SA	1.05263	non-TNBC	TNBC_group
							TCGA-S3-AA10	1.02205	PR Neg.	PR_group			TCGA-S3-AA10	1.02205	HER2 Neg.	HER2_group			TCGA-S3-AA10	1.02205	ER Neg.	ER_group			TCGA-S3-AA10	1.02205	TNBC	TNBC_group
							TCGA-BH-A0BT	1.25693	PR Pos.	PR_group			TCGA-BH-A0BT	1.25693	HER2 Pos.	HER2_group			TCGA-BH-A0BT	1.25693	ER Pos.	ER_group			TCGA-BH-A0BT	1.25693	non-TNBC	TNBC_group
							TCGA-AR-A1AJ	1.17031	PR Neg.	PR_group			TCGA-AR-A1AJ	1.17031	HER2 Pos.	HER2_group			TCGA-AR-A1AJ	1.17031	ER Neg.	ER_group			TCGA-AR-A1AJ	1.17031	non-TNBC	TNBC_group
							TCGA-LL-A5YL	1.5023	PR Neg.	PR_group			TCGA-LL-A5YL	1.5023	HER2 Pos.	HER2_group			TCGA-LL-A5YL	1.5023	ER Pos.	ER_group			TCGA-LL-A5YL	1.5023	non-TNBC	TNBC_group
							TCGA-E9-A244	1.10692	PR Neg.	PR_group			TCGA-E9-A244	1.10692	HER2 Pos.	HER2_group			TCGA-E9-A244	1.10692	ER Neg.	ER_group			TCGA-E9-A244	1.10692	non-TNBC	TNBC_group
							TCGA-B6-A0X0	1.00938	PR Pos.	PR_group			TCGA-B6-A0X0	1.00938	HER2 Pos.	HER2_group			TCGA-B6-A0X0	1.00938	ER Pos.	ER_group			TCGA-B6-A0X0	1.00938	non-TNBC	TNBC_group
							TCGA-AO-A1KT	1.01398	PR Pos.	PR_group			TCGA-AO-A1KT	1.01398	HER2 Pos.	HER2_group			TCGA-AO-A1KT	1.01398	ER Neg.	ER_group			TCGA-AO-A1KT	1.01398	non-TNBC	TNBC_group
							TCGA-E2-A1LK	1.0268	PR Neg.	PR_group			TCGA-E2-A1LK	1.0268	HER2 Neg.	HER2_group			TCGA-E2-A1LK	1.0268	ER Neg.	ER_group			TCGA-E2-A1LK	1.0268	TNBC	TNBC_group
							TCGA-EW-A1P4	1.18739	PR Neg.	PR_group			TCGA-EW-A1P4	1.18739	HER2 Neg.	HER2_group			TCGA-EW-A1P4	1.18739	ER Neg.	ER_group			TCGA-EW-A1P4	1.18739	TNBC	TNBC_group
							TCGA-E2-A14R	1.3454	PR Neg.	PR_group			TCGA-E2-A14R	1.3454	HER2 Neg.	HER2_group			TCGA-E2-A14R	1.3454	ER Neg.	ER_group			TCGA-E2-A14R	1.3454	TNBC	TNBC_group
							TCGA-A7-A5ZW	1.02909	PR Pos.	PR_group			TCGA-A7-A5ZW	1.02909	HER2 Neg.	HER2_group			TCGA-A7-A5ZW	1.02909	ER Neg.	ER_group			TCGA-A7-A5ZW	1.02909	non-TNBC	TNBC_group
							TCGA-BH-A1FL	1.00326	PR Pos.	PR_group			TCGA-BH-A1FL	1.00326	HER2 Neg.	HER2_group			TCGA-BH-A1FL	1.00326	ER Pos.	ER_group			TCGA-BH-A1FL	1.00326	non-TNBC	TNBC_group
							TCGA-A2-A0ST	1.40964	PR Neg.	PR_group			TCGA-A2-A0ST	1.40964	HER2 Pos.	HER2_group			TCGA-A2-A0ST	1.40964	ER Neg.	ER_group			TCGA-A2-A0ST	1.40964	non-TNBC	TNBC_group
							TCGA-E9-A22H	1.0071	PR Pos.	PR_group			TCGA-E9-A22H	1.0071	HER2 Pos.	HER2_group			TCGA-E9-A22H	1.0071	ER Pos.	ER_group			TCGA-E9-A22H	1.0071	non-TNBC	TNBC_group
							TCGA-A1-A0SI	1.0161	PR Neg.	PR_group			TCGA-A1-A0SI	1.0161	HER2 Pos.	HER2_group			TCGA-A1-A0SI	1.0161	ER Neg.	ER_group			TCGA-A1-A0SI	1.0161	non-TNBC	TNBC_group
							TCGA-B6-A0IN	1.0061	PR Neg.	PR_group			TCGA-B6-A0IN	1.0061	HER2 Pos.	HER2_group			TCGA-B6-A0IN	1.0061	ER Pos.	ER_group			TCGA-B6-A0IN	1.0061	non-TNBC	TNBC_group
							TCGA-E2-A15K	1.00781	PR Pos.	PR_group			TCGA-E2-A15K	1.00781	HER2 Pos.	HER2_group			TCGA-E2-A15K	1.00781	ER Pos.	ER_group			TCGA-E2-A15K	1.00781	non-TNBC	TNBC_group
							TCGA-E2-A15K.1	0.995127	PR Pos.	PR_group			TCGA-E2-A15K.1	0.995127	HER2 Pos.	HER2_group			TCGA-E2-A15K.1	0.995127	ER Pos.	ER_group			TCGA-E2-A15K.1	0.995127	non-TNBC	TNBC_group
							TCGA-AR-A24Z	1.00386	PR Pos.	PR_group			TCGA-AR-A24Z	1.00386	HER2 Pos.	HER2_group			TCGA-AR-A24Z	1.00386	ER Pos.	ER_group			TCGA-AR-A24Z	1.00386	non-TNBC	TNBC_group
							TCGA-E9-A1NG	1.01036	PR Neg.	PR_group			TCGA-E9-A1NG	1.01036	HER2 Pos.	HER2_group			TCGA-E9-A1NG	1.01036	ER Pos.	ER_group			TCGA-E9-A1NG	1.01036	non-TNBC	TNBC_group
							TCGA-AR-A1AW	0.999036	PR Neg.	PR_group			TCGA-AR-A1AW	0.999036	HER2 Neg.	HER2_group			TCGA-AR-A1AW	0.999036	ER Pos.	ER_group			TCGA-AR-A1AW	0.999036	non-TNBC	TNBC_group
							TCGA-D8-A1JK	1.07588	PR Neg.	PR_group			TCGA-D8-A1JK	1.07588	HER2 Neg.	HER2_group			TCGA-D8-A1JK	1.07588	ER Neg.	ER_group			TCGA-D8-A1JK	1.07588	TNBC	TNBC_group
							TCGA-3C-AALI	1.00355	PR Neg.	PR_group			TCGA-3C-AALI	1.00355	HER2 Pos.	HER2_group			TCGA-3C-AALI	1.00355	ER Neg.	ER_group			TCGA-3C-AALI	1.00355	non-TNBC	TNBC_group
							TCGA-AC-A7VB	0.996029	PR Neg.	PR_group			TCGA-AC-A7VB	0.996029	HER2 Pos.	HER2_group			TCGA-AC-A7VB	0.996029	ER Neg.	ER_group			TCGA-AC-A7VB	0.996029	non-TNBC	TNBC_group
							TCGA-BH-A0B8	1.00333	PR Neg.	PR_group			TCGA-BH-A0B8	1.00333	HER2 Neg.	HER2_group			TCGA-BH-A0B8	1.00333	ER Neg.	ER_group			TCGA-BH-A0B8	1.00333	TNBC	TNBC_group
							TCGA-BH-A0E7	1.1273	PR Pos.	PR_group			TCGA-BH-A0E7	1.1273	HER2 Pos.	HER2_group			TCGA-BH-A0E7	1.1273	ER Pos.	ER_group			TCGA-BH-A0E7	1.1273	non-TNBC	TNBC_group
							TCGA-AC-A6NO	1.01164	PR Pos.	PR_group			TCGA-AC-A6NO	1.01164	HER2 Pos.	HER2_group			TCGA-AC-A6NO	1.01164	ER Pos.	ER_group			TCGA-AC-A6NO	1.01164	non-TNBC	TNBC_group
							TCGA-C8-A8HP	1.07367	PR Neg.	PR_group			TCGA-C8-A8HP	1.07367	HER2 Pos.	HER2_group			TCGA-C8-A8HP	1.07367	ER Pos.	ER_group			TCGA-C8-A8HP	1.07367	non-TNBC	TNBC_group
							TCGA-BH-A0DO	1.05897	PR Pos.	PR_group			TCGA-BH-A0DO	1.05897	HER2 Pos.	HER2_group			TCGA-BH-A0DO	1.05897	ER Pos.	ER_group			TCGA-BH-A0DO	1.05897	non-TNBC	TNBC_group
							TCGA-AO-A0JL	1.32978	PR Neg.	PR_group			TCGA-AO-A0JL	1.32978	HER2 Pos.	HER2_group			TCGA-AO-A0JL	1.32978	ER Neg.	ER_group			TCGA-AO-A0JL	1.32978	non-TNBC	TNBC_group
							TCGA-A7-A0CJ	1.00658	PR Pos.	PR_group			TCGA-A7-A0CJ	1.00658	HER2 Neg.	HER2_group			TCGA-A7-A0CJ	1.00658	ER Pos.	ER_group			TCGA-A7-A0CJ	1.00658	non-TNBC	TNBC_group
							TCGA-BH-A0BJ	1.35264	PR Neg.	PR_group			TCGA-BH-A0BJ	1.35264	HER2 Pos.	HER2_group			TCGA-BH-A0BJ	1.35264	ER Neg.	ER_group			TCGA-BH-A0BJ	1.35264	non-TNBC	TNBC_group
							TCGA-E2-A1LH	1.06518	PR Neg.	PR_group			TCGA-E2-A1LH	1.06518	HER2 Pos.	HER2_group			TCGA-E2-A1LH	1.06518	ER Neg.	ER_group			TCGA-E2-A1LH	1.06518	non-TNBC	TNBC_group
							TCGA-BH-A18Q	1.59011	PR Neg.	PR_group			TCGA-BH-A18Q	1.59011	HER2 Pos.	HER2_group			TCGA-BH-A18Q	1.59011	ER Neg.	ER_group			TCGA-BH-A18Q	1.59011	non-TNBC	TNBC_group
							TCGA-BH-A0DG	1.21684	PR Neg.	PR_group			TCGA-BH-A0DG	1.21684	HER2 Pos.	HER2_group			TCGA-BH-A0DG	1.21684	ER Neg.	ER_group			TCGA-BH-A0DG	1.21684	non-TNBC	TNBC_group
							TCGA-A8-A097	1.0287	PR Pos.	PR_group			TCGA-A8-A097	1.0287	HER2 Pos.	HER2_group			TCGA-A8-A097	1.0287	ER Pos.	ER_group			TCGA-A8-A097	1.0287	non-TNBC	TNBC_group
							TCGA-AO-A03T	1.04802	PR Pos.	PR_group			TCGA-AO-A03T	1.04802	HER2 Pos.	HER2_group			TCGA-AO-A03T	1.04802	ER Pos.	ER_group			TCGA-AO-A03T	1.04802	non-TNBC	TNBC_group
							TCGA-D8-A27T	0.995047	PR Pos.	PR_group			TCGA-D8-A27T	0.995047	HER2 Pos.	HER2_group			TCGA-D8-A27T	0.995047	ER Pos.	ER_group			TCGA-D8-A27T	0.995047	non-TNBC	TNBC_group
							TCGA-D8-A1JS	1.00078	PR Pos.	PR_group			TCGA-D8-A1JS	1.00078	HER2 Neg.	HER2_group			TCGA-D8-A1JS	1.00078	ER Pos.	ER_group			TCGA-D8-A1JS	1.00078	non-TNBC	TNBC_group
							TCGA-BH-A0DL	0.9967	PR Pos.	PR_group			TCGA-BH-A0DL	0.9967	HER2 Pos.	HER2_group			TCGA-BH-A0DL	0.9967	ER Neg.	ER_group			TCGA-BH-A0DL	0.9967	non-TNBC	TNBC_group
							TCGA-EW-A423	1.17413	PR Pos.	PR_group			TCGA-EW-A423	1.17413	HER2 Neg.	HER2_group			TCGA-EW-A423	1.17413	ER Pos.	ER_group			TCGA-EW-A423	1.17413	non-TNBC	TNBC_group
							TCGA-A7-A5ZX	1.08499	PR Neg.	PR_group			TCGA-A7-A5ZX	1.08499	HER2 Pos.	HER2_group			TCGA-A7-A5ZX	1.08499	ER Neg.	ER_group			TCGA-A7-A5ZX	1.08499	non-TNBC	TNBC_group
							TCGA-C8-A26Y	1.39276	PR Neg.	PR_group			TCGA-C8-A26Y	1.39276	HER2 Neg.	HER2_group			TCGA-C8-A26Y	1.39276	ER Neg.	ER_group			TCGA-C8-A26Y	1.39276	TNBC	TNBC_group
							TCGA-BH-A2L8	1.01808	PR Neg.	PR_group			TCGA-BH-A2L8	1.01808	HER2 Neg.	HER2_group			TCGA-BH-A2L8	1.01808	ER Neg.	ER_group			TCGA-BH-A2L8	1.01808	TNBC	TNBC_group
							TCGA-D8-A1JI	1.00102	PR Pos.	PR_group			TCGA-D8-A1JI	1.00102	HER2 Neg.	HER2_group			TCGA-D8-A1JI	1.00102	ER Pos.	ER_group			TCGA-D8-A1JI	1.00102	non-TNBC	TNBC_group
							TCGA-D8-A3Z5	1.08571	PR Pos.	PR_group			TCGA-D8-A3Z5	1.08571	HER2 Pos.	HER2_group			TCGA-D8-A3Z5	1.08571	ER Pos.	ER_group			TCGA-D8-A3Z5	1.08571	non-TNBC	TNBC_group
							TCGA-A1-A0SM	1.04282	PR Neg.	PR_group			TCGA-A1-A0SM	1.04282	HER2 Pos.	HER2_group			TCGA-A1-A0SM	1.04282	ER Pos.	ER_group			TCGA-A1-A0SM	1.04282	non-TNBC	TNBC_group
							TCGA-BH-A0AV	1.01964	PR Neg.	PR_group			TCGA-BH-A0AV	1.01964	HER2 Pos.	HER2_group			TCGA-BH-A0AV	1.01964	ER Neg.	ER_group			TCGA-BH-A0AV	1.01964	non-TNBC	TNBC_group
							TCGA-A8-A075	1.26706	PR Neg.	PR_group			TCGA-A8-A075	1.26706	HER2 Pos.	HER2_group			TCGA-A8-A075	1.26706	ER Neg.	ER_group			TCGA-A8-A075	1.26706	non-TNBC	TNBC_group
							TCGA-BH-A1FM	1.01185	PR Pos.	PR_group			TCGA-BH-A1FM	1.01185	HER2 Neg.	HER2_group			TCGA-BH-A1FM	1.01185	ER Pos.	ER_group			TCGA-BH-A1FM	1.01185	non-TNBC	TNBC_group
							TCGA-A8-A08C	1.00076	PR Pos.	PR_group			TCGA-A8-A08C	1.00076	HER2 Neg.	HER2_group			TCGA-A8-A08C	1.00076	ER Neg.	ER_group			TCGA-A8-A08C	1.00076	non-TNBC	TNBC_group
							TCGA-B6-A0I9	1.01014	PR Neg.	PR_group			TCGA-B6-A0I9	1.01014	HER2 Pos.	HER2_group			TCGA-B6-A0I9	1.01014	ER Neg.	ER_group			TCGA-B6-A0I9	1.01014	non-TNBC	TNBC_group
							TCGA-AO-A0JM	1.00045	PR Neg.	PR_group			TCGA-AO-A0JM	1.00045	HER2 Pos.	HER2_group			TCGA-AO-A0JM	1.00045	ER Pos.	ER_group			TCGA-AO-A0JM	1.00045	non-TNBC	TNBC_group
							TCGA-AC-A23H	1.24718	PR Neg.	PR_group			TCGA-AC-A23H	1.24718	HER2 Pos.	HER2_group			TCGA-AC-A23H	1.24718	ER Neg.	ER_group			TCGA-AC-A23H	1.24718	non-TNBC	TNBC_group
							TCGA-AQ-A54N	1.27539	PR Neg.	PR_group			TCGA-AQ-A54N	1.27539	HER2 Pos.	HER2_group			TCGA-AQ-A54N	1.27539	ER Neg.	ER_group			TCGA-AQ-A54N	1.27539	non-TNBC	TNBC_group
							TCGA-AO-A0JG	1.02812	PR Neg.	PR_group			TCGA-AO-A0JG	1.02812	HER2 Pos.	HER2_group			TCGA-AO-A0JG	1.02812	ER Neg.	ER_group			TCGA-AO-A0JG	1.02812	non-TNBC	TNBC_group
							TCGA-AO-A12G	1.01475	PR Pos.	PR_group			TCGA-AO-A12G	1.01475	HER2 Pos.	HER2_group			TCGA-AO-A12G	1.01475	ER Pos.	ER_group			TCGA-AO-A12G	1.01475	non-TNBC	TNBC_group
							TCGA-GM-A2DN	1.02051	PR Neg.	PR_group			TCGA-GM-A2DN	1.02051	HER2 Pos.	HER2_group			TCGA-GM-A2DN	1.02051	ER Pos.	ER_group			TCGA-GM-A2DN	1.02051	non-TNBC	TNBC_group
							TCGA-E2-A15M	1.01691	PR Pos.	PR_group			TCGA-E2-A15M	1.01691	HER2 Pos.	HER2_group			TCGA-E2-A15M	1.01691	ER Pos.	ER_group			TCGA-E2-A15M	1.01691	non-TNBC	TNBC_group
							TCGA-BH-A8G0	1.0592	PR Pos.	PR_group			TCGA-BH-A8G0	1.0592	HER2 Pos.	HER2_group			TCGA-BH-A8G0	1.0592	ER Neg.	ER_group			TCGA-BH-A8G0	1.0592	non-TNBC	TNBC_group
							TCGA-A8-A082	1.04092	PR Neg.	PR_group			TCGA-A8-A082	1.04092	HER2 Neg.	HER2_group			TCGA-A8-A082	1.04092	ER Neg.	ER_group			TCGA-A8-A082	1.04092	TNBC	TNBC_group
							TCGA-A2-A0EN	1.06965	PR Pos.	PR_group			TCGA-A2-A0EN	1.06965	HER2 Pos.	HER2_group			TCGA-A2-A0EN	1.06965	ER Pos.	ER_group			TCGA-A2-A0EN	1.06965	non-TNBC	TNBC_group
							TCGA-A7-A13E	1.04665	PR Neg.	PR_group			TCGA-A7-A13E	1.04665	HER2 Neg.	HER2_group			TCGA-A7-A13E	1.04665	ER Neg.	ER_group			TCGA-A7-A13E	1.04665	TNBC	TNBC_group
							TCGA-AR-A24X	0.998874	PR Pos.	PR_group			TCGA-AR-A24X	0.998874	HER2 Pos.	HER2_group			TCGA-AR-A24X	0.998874	ER Neg.	ER_group			TCGA-AR-A24X	0.998874	non-TNBC	TNBC_group
							TCGA-A7-A13E.1	1.04773	PR Neg.	PR_group			TCGA-A7-A13E.1	1.04773	HER2 Neg.	HER2_group			TCGA-A7-A13E.1	1.04773	ER Neg.	ER_group			TCGA-A7-A13E.1	1.04773	TNBC	TNBC_group
							TCGA-OK-A5Q2	1.04229	PR Neg.	PR_group			TCGA-OK-A5Q2	1.04229	HER2 Pos.	HER2_group			TCGA-OK-A5Q2	1.04229	ER Neg.	ER_group			TCGA-OK-A5Q2	1.04229	non-TNBC	TNBC_group
							TCGA-D8-A142	1.27287	PR Neg.	PR_group			TCGA-D8-A142	1.27287	HER2 Pos.	HER2_group			TCGA-D8-A142	1.27287	ER Neg.	ER_group			TCGA-D8-A142	1.27287	non-TNBC	TNBC_group
							TCGA-A2-A0CS	0.995538	PR Pos.	PR_group			TCGA-A2-A0CS	0.995538	HER2 Pos.	HER2_group			TCGA-A2-A0CS	0.995538	ER Pos.	ER_group			TCGA-A2-A0CS	0.995538	non-TNBC	TNBC_group
							TCGA-D8-A1Y0	1.01118	PR Pos.	PR_group			TCGA-D8-A1Y0	1.01118	HER2 Neg.	HER2_group			TCGA-D8-A1Y0	1.01118	ER Pos.	ER_group			TCGA-D8-A1Y0	1.01118	non-TNBC	TNBC_group
							TCGA-E9-A22D	1.00387	PR Neg.	PR_group			TCGA-E9-A22D	1.00387	HER2 Pos.	HER2_group			TCGA-E9-A22D	1.00387	ER Pos.	ER_group			TCGA-E9-A22D	1.00387	non-TNBC	TNBC_group
							TCGA-BH-A0HI	0.997762	PR Pos.	PR_group			TCGA-BH-A0HI	0.997762	HER2 Pos.	HER2_group			TCGA-BH-A0HI	0.997762	ER Pos.	ER_group			TCGA-BH-A0HI	0.997762	non-TNBC	TNBC_group
							TCGA-BH-A0C7	0.999618	PR Pos.	PR_group			TCGA-BH-A0C7	0.999618	HER2 Pos.	HER2_group			TCGA-BH-A0C7	0.999618	ER Pos.	ER_group			TCGA-BH-A0C7	0.999618	non-TNBC	TNBC_group
							TCGA-A7-A3J1	1.00785	PR Neg.	PR_group			TCGA-A7-A3J1	1.00785	HER2 Pos.	HER2_group			TCGA-A7-A3J1	1.00785	ER Pos.	ER_group			TCGA-A7-A3J1	1.00785	non-TNBC	TNBC_group
							TCGA-A7-A2KD	1.02395	PR Neg.	PR_group			TCGA-A7-A2KD	1.02395	HER2 Pos.	HER2_group			TCGA-A7-A2KD	1.02395	ER Pos.	ER_group			TCGA-A7-A2KD	1.02395	non-TNBC	TNBC_group
							TCGA-S3-AA14	1.01563	PR Neg.	PR_group			TCGA-S3-AA14	1.01563	HER2 Pos.	HER2_group			TCGA-S3-AA14	1.01563	ER Neg.	ER_group			TCGA-S3-AA14	1.01563	non-TNBC	TNBC_group
							TCGA-E2-A1LS	1.03216	PR Neg.	PR_group			TCGA-E2-A1LS	1.03216	HER2 Neg.	HER2_group			TCGA-E2-A1LS	1.03216	ER Neg.	ER_group			TCGA-E2-A1LS	1.03216	TNBC	TNBC_group
							TCGA-BH-A0AY	1.00903	PR Neg.	PR_group			TCGA-BH-A0AY	1.00903	HER2 Neg.	HER2_group			TCGA-BH-A0AY	1.00903	ER Pos.	ER_group			TCGA-BH-A0AY	1.00903	non-TNBC	TNBC_group
							TCGA-BH-A0AY.1	1.01926	PR Neg.	PR_group			TCGA-BH-A0AY.1	1.01926	HER2 Neg.	HER2_group			TCGA-BH-A0AY.1	1.01926	ER Pos.	ER_group			TCGA-BH-A0AY.1	1.01926	non-TNBC	TNBC_group
							TCGA-AC-A3QQ	1.00564	PR Pos.	PR_group			TCGA-AC-A3QQ	1.00564	HER2 Pos.	HER2_group			TCGA-AC-A3QQ	1.00564	ER Pos.	ER_group			TCGA-AC-A3QQ	1.00564	non-TNBC	TNBC_group
							TCGA-E9-A1RB	1.00611	PR Pos.	PR_group			TCGA-E9-A1RB	1.00611	HER2 Pos.	HER2_group			TCGA-E9-A1RB	1.00611	ER Neg.	ER_group			TCGA-E9-A1RB	1.00611	non-TNBC	TNBC_group
							TCGA-D8-A1XK	1.15306	PR Neg.	PR_group			TCGA-D8-A1XK	1.15306	HER2 Neg.	HER2_group			TCGA-D8-A1XK	1.15306	ER Neg.	ER_group			TCGA-D8-A1XK	1.15306	TNBC	TNBC_group
							TCGA-OL-A66I	1.00456	PR Neg.	PR_group			TCGA-OL-A66I	1.00456	HER2 Neg.	HER2_group			TCGA-OL-A66I	1.00456	ER Neg.	ER_group			TCGA-OL-A66I	1.00456	TNBC	TNBC_group
							TCGA-A2-A0CT	0.995052	PR Pos.	PR_group			TCGA-A2-A0CT	0.995052	HER2 Pos.	HER2_group			TCGA-A2-A0CT	0.995052	ER Pos.	ER_group			TCGA-A2-A0CT	0.995052	non-TNBC	TNBC_group
							TCGA-A8-A09N	1.00324	PR Pos.	PR_group			TCGA-A8-A09N	1.00324	HER2 Pos.	HER2_group			TCGA-A8-A09N	1.00324	ER Pos.	ER_group			TCGA-A8-A09N	1.00324	non-TNBC	TNBC_group
							TCGA-BH-A0AU	1.38128	PR Neg.	PR_group			TCGA-BH-A0AU	1.38128	HER2 Pos.	HER2_group			TCGA-BH-A0AU	1.38128	ER Neg.	ER_group			TCGA-BH-A0AU	1.38128	non-TNBC	TNBC_group
							TCGA-D8-A1XQ	1.01557	PR Neg.	PR_group			TCGA-D8-A1XQ	1.01557	HER2 Pos.	HER2_group			TCGA-D8-A1XQ	1.01557	ER Neg.	ER_group			TCGA-D8-A1XQ	1.01557	non-TNBC	TNBC_group
							TCGA-C8-A135	1.00624	PR Neg.	PR_group			TCGA-C8-A135	1.00624	HER2 Pos.	HER2_group			TCGA-C8-A135	1.00624	ER Neg.	ER_group			TCGA-C8-A135	1.00624	non-TNBC	TNBC_group
							TCGA-D8-A1X9	0.995606	PR Pos.	PR_group			TCGA-D8-A1X9	0.995606	HER2 Neg.	HER2_group			TCGA-D8-A1X9	0.995606	ER Pos.	ER_group			TCGA-D8-A1X9	0.995606	non-TNBC	TNBC_group
							TCGA-AO-A0JE	0.998597	PR Neg.	PR_group			TCGA-AO-A0JE	0.998597	HER2 Pos.	HER2_group			TCGA-AO-A0JE	0.998597	ER Neg.	ER_group			TCGA-AO-A0JE	0.998597	non-TNBC	TNBC_group
							TCGA-HN-A2OB	1.04163	PR Neg.	PR_group			TCGA-HN-A2OB	1.04163	HER2 Pos.	HER2_group			TCGA-HN-A2OB	1.04163	ER Pos.	ER_group			TCGA-HN-A2OB	1.04163	non-TNBC	TNBC_group
							TCGA-EW-A1IY	1.00088	PR Pos.	PR_group			TCGA-EW-A1IY	1.00088	HER2 Neg.	HER2_group			TCGA-EW-A1IY	1.00088	ER Pos.	ER_group			TCGA-EW-A1IY	1.00088	non-TNBC	TNBC_group
							TCGA-A8-A09M	1.00046	PR Pos.	PR_group			TCGA-A8-A09M	1.00046	HER2 Pos.	HER2_group			TCGA-A8-A09M	1.00046	ER Pos.	ER_group			TCGA-A8-A09M	1.00046	non-TNBC	TNBC_group
							TCGA-A8-A0A1	0.994252	PR Pos.	PR_group			TCGA-A8-A0A1	0.994252	HER2 Pos.	HER2_group			TCGA-A8-A0A1	0.994252	ER Pos.	ER_group			TCGA-A8-A0A1	0.994252	non-TNBC	TNBC_group
							TCGA-E9-A1RH	1.03816	PR Neg.	PR_group			TCGA-E9-A1RH	1.03816	HER2 Neg.	HER2_group			TCGA-E9-A1RH	1.03816	ER Neg.	ER_group			TCGA-E9-A1RH	1.03816	TNBC	TNBC_group
							TCGA-E9-A1RH.1	1.02851	PR Neg.	PR_group			TCGA-E9-A1RH.1	1.02851	HER2 Neg.	HER2_group			TCGA-E9-A1RH.1	1.02851	ER Neg.	ER_group			TCGA-E9-A1RH.1	1.02851	TNBC	TNBC_group
							TCGA-BH-A1EV	0.999931	PR Pos.	PR_group			TCGA-BH-A1EV	0.999931	HER2 Pos.	HER2_group			TCGA-BH-A1EV	0.999931	ER Pos.	ER_group			TCGA-BH-A1EV	0.999931	non-TNBC	TNBC_group
							TCGA-BH-A1EV.1	1.00283	PR Pos.	PR_group			TCGA-BH-A1EV.1	1.00283	HER2 Pos.	HER2_group			TCGA-BH-A1EV.1	1.00283	ER Pos.	ER_group			TCGA-BH-A1EV.1	1.00283	non-TNBC	TNBC_group
							TCGA-A8-A09I	1.01098	PR Pos.	PR_group			TCGA-A8-A09I	1.01098	HER2 Pos.	HER2_group			TCGA-A8-A09I	1.01098	ER Pos.	ER_group			TCGA-A8-A09I	1.01098	non-TNBC	TNBC_group
							TCGA-AR-A2LR	1.23095	PR Neg.	PR_group			TCGA-AR-A2LR	1.23095	HER2 Neg.	HER2_group			TCGA-AR-A2LR	1.23095	ER Neg.	ER_group			TCGA-AR-A2LR	1.23095	TNBC	TNBC_group
							TCGA-C8-A1HO	1.00919	PR Neg.	PR_group			TCGA-C8-A1HO	1.00919	HER2 Pos.	HER2_group			TCGA-C8-A1HO	1.00919	ER Pos.	ER_group			TCGA-C8-A1HO	1.00919	non-TNBC	TNBC_group
							TCGA-EW-A2FW	0.999838	PR Pos.	PR_group			TCGA-EW-A2FW	0.999838	HER2 Pos.	HER2_group			TCGA-EW-A2FW	0.999838	ER Pos.	ER_group			TCGA-EW-A2FW	0.999838	non-TNBC	TNBC_group
							TCGA-AR-A2LL	0.99553	PR Pos.	PR_group			TCGA-AR-A2LL	0.99553	HER2 Pos.	HER2_group			TCGA-AR-A2LL	0.99553	ER Pos.	ER_group			TCGA-AR-A2LL	0.99553	non-TNBC	TNBC_group
							TCGA-5L-AAT1	1.02917	PR Neg.	PR_group			TCGA-5L-AAT1	1.02917	HER2 Pos.	HER2_group			TCGA-5L-AAT1	1.02917	ER Neg.	ER_group			TCGA-5L-AAT1	1.02917	non-TNBC	TNBC_group
							TCGA-A7-A0DA	1.39567	PR Neg.	PR_group			TCGA-A7-A0DA	1.39567	HER2 Pos.	HER2_group			TCGA-A7-A0DA	1.39567	ER Neg.	ER_group			TCGA-A7-A0DA	1.39567	non-TNBC	TNBC_group
							TCGA-A8-A091	0.999839	PR Pos.	PR_group			TCGA-A8-A091	0.999839	HER2 Pos.	HER2_group			TCGA-A8-A091	0.999839	ER Neg.	ER_group			TCGA-A8-A091	0.999839	non-TNBC	TNBC_group
							TCGA-BH-A0C0	1.32168	PR Neg.	PR_group			TCGA-BH-A0C0	1.32168	HER2 Pos.	HER2_group			TCGA-BH-A0C0	1.32168	ER Neg.	ER_group			TCGA-BH-A0C0	1.32168	non-TNBC	TNBC_group
							TCGA-AC-A2QH	1.00261	PR Neg.	PR_group			TCGA-AC-A2QH	1.00261	HER2 Neg.	HER2_group			TCGA-AC-A2QH	1.00261	ER Neg.	ER_group			TCGA-AC-A2QH	1.00261	TNBC	TNBC_group
							TCGA-B6-A0IK	1.04337	PR Neg.	PR_group			TCGA-B6-A0IK	1.04337	HER2 Pos.	HER2_group			TCGA-B6-A0IK	1.04337	ER Neg.	ER_group			TCGA-B6-A0IK	1.04337	non-TNBC	TNBC_group
							TCGA-AC-A2QH.1	1.00305	PR Neg.	PR_group			TCGA-AC-A2QH.1	1.00305	HER2 Neg.	HER2_group			TCGA-AC-A2QH.1	1.00305	ER Neg.	ER_group			TCGA-AC-A2QH.1	1.00305	TNBC	TNBC_group
							TCGA-GM-A2DO	1.02932	PR Neg.	PR_group			TCGA-GM-A2DO	1.02932	HER2 Neg.	HER2_group			TCGA-GM-A2DO	1.02932	ER Neg.	ER_group			TCGA-GM-A2DO	1.02932	TNBC	TNBC_group
							TCGA-EW-A6SD	1.03278	PR Neg.	PR_group			TCGA-EW-A6SD	1.03278	HER2 Pos.	HER2_group			TCGA-EW-A6SD	1.03278	ER Neg.	ER_group			TCGA-EW-A6SD	1.03278	non-TNBC	TNBC_group
							TCGA-A8-A07G	1.01359	PR Pos.	PR_group			TCGA-A8-A07G	1.01359	HER2 Pos.	HER2_group			TCGA-A8-A07G	1.01359	ER Pos.	ER_group			TCGA-A8-A07G	1.01359	non-TNBC	TNBC_group
							TCGA-AR-A24Q	1.02419	PR Neg.	PR_group			TCGA-AR-A24Q	1.02419	HER2 Pos.	HER2_group			TCGA-AR-A24Q	1.02419	ER Neg.	ER_group			TCGA-AR-A24Q	1.02419	non-TNBC	TNBC_group
							TCGA-A2-A0D4	1.01339	PR Pos.	PR_group			TCGA-A2-A0D4	1.01339	HER2 Pos.	HER2_group			TCGA-A2-A0D4	1.01339	ER Pos.	ER_group			TCGA-A2-A0D4	1.01339	non-TNBC	TNBC_group
							TCGA-AC-A8OP	1.01048	PR Pos.	PR_group			TCGA-AC-A8OP	1.01048	HER2 Neg.	HER2_group			TCGA-AC-A8OP	1.01048	ER Pos.	ER_group			TCGA-AC-A8OP	1.01048	non-TNBC	TNBC_group
							TCGA-LL-A442	0.9978	PR Pos.	PR_group			TCGA-LL-A442	0.9978	HER2 Neg.	HER2_group			TCGA-LL-A442	0.9978	ER Pos.	ER_group			TCGA-LL-A442	0.9978	non-TNBC	TNBC_group
							TCGA-D8-A143	1.02346	PR Neg.	PR_group			TCGA-D8-A143	1.02346	HER2 Pos.	HER2_group			TCGA-D8-A143	1.02346	ER Neg.	ER_group			TCGA-D8-A143	1.02346	non-TNBC	TNBC_group
							TCGA-BH-A1FD	1.06725	PR Neg.	PR_group			TCGA-BH-A1FD	1.06725	HER2 Neg.	HER2_group			TCGA-BH-A1FD	1.06725	ER Neg.	ER_group			TCGA-BH-A1FD	1.06725	TNBC	TNBC_group
							TCGA-E9-A1NA	1.14022	PR Neg.	PR_group			TCGA-E9-A1NA	1.14022	HER2 Pos.	HER2_group			TCGA-E9-A1NA	1.14022	ER Neg.	ER_group			TCGA-E9-A1NA	1.14022	non-TNBC	TNBC_group
							TCGA-E2-A1IG	1.13143	PR Neg.	PR_group			TCGA-E2-A1IG	1.13143	HER2 Neg.	HER2_group			TCGA-E2-A1IG	1.13143	ER Neg.	ER_group			TCGA-E2-A1IG	1.13143	TNBC	TNBC_group
							TCGA-E2-A572	1.01143	PR Neg.	PR_group			TCGA-E2-A572	1.01143	HER2 Pos.	HER2_group			TCGA-E2-A572	1.01143	ER Pos.	ER_group			TCGA-E2-A572	1.01143	non-TNBC	TNBC_group
							TCGA-PE-A5DC	1.01919	PR Pos.	PR_group			TCGA-PE-A5DC	1.01919	HER2 Neg.	HER2_group			TCGA-PE-A5DC	1.01919	ER Pos.	ER_group			TCGA-PE-A5DC	1.01919	non-TNBC	TNBC_group
							TCGA-A2-A259	1.01696	PR Pos.	PR_group			TCGA-A2-A259	1.01696	HER2 Neg.	HER2_group			TCGA-A2-A259	1.01696	ER Neg.	ER_group			TCGA-A2-A259	1.01696	non-TNBC	TNBC_group
							TCGA-A8-A06P	1.07691	PR Pos.	PR_group			TCGA-A8-A06P	1.07691	HER2 Pos.	HER2_group			TCGA-A8-A06P	1.07691	ER Neg.	ER_group			TCGA-A8-A06P	1.07691	non-TNBC	TNBC_group
							TCGA-B6-A1KI	1.01754	PR Pos.	PR_group			TCGA-B6-A1KI	1.01754	HER2 Pos.	HER2_group			TCGA-B6-A1KI	1.01754	ER Pos.	ER_group			TCGA-B6-A1KI	1.01754	non-TNBC	TNBC_group
							TCGA-BH-A0DI	1.04171	PR Neg.	PR_group			TCGA-BH-A0DI	1.04171	HER2 Neg.	HER2_group			TCGA-BH-A0DI	1.04171	ER Neg.	ER_group			TCGA-BH-A0DI	1.04171	TNBC	TNBC_group
							TCGA-BH-A0W5	1.02549	PR Pos.	PR_group			TCGA-BH-A0W5	1.02549	HER2 Neg.	HER2_group			TCGA-BH-A0W5	1.02549	ER Pos.	ER_group			TCGA-BH-A0W5	1.02549	non-TNBC	TNBC_group
							TCGA-AC-A2FG	1.10474	PR Pos.	PR_group			TCGA-AC-A2FG	1.10474	HER2 Pos.	HER2_group			TCGA-AC-A2FG	1.10474	ER Pos.	ER_group			TCGA-AC-A2FG	1.10474	non-TNBC	TNBC_group
							TCGA-AQ-A7U7	1.03272	PR Neg.	PR_group			TCGA-AQ-A7U7	1.03272	HER2 Pos.	HER2_group			TCGA-AQ-A7U7	1.03272	ER Pos.	ER_group			TCGA-AQ-A7U7	1.03272	non-TNBC	TNBC_group
							TCGA-AO-A0JD	1.01728	PR Pos.	PR_group			TCGA-AO-A0JD	1.01728	HER2 Neg.	HER2_group			TCGA-AO-A0JD	1.01728	ER Neg.	ER_group			TCGA-AO-A0JD	1.01728	non-TNBC	TNBC_group
							TCGA-BH-A0BM.1	1.09974	PR Pos.	PR_group			TCGA-BH-A0BM.1	1.09974	HER2 Pos.	HER2_group			TCGA-BH-A0BM.1	1.09974	ER Pos.	ER_group			TCGA-BH-A0BM.1	1.09974	non-TNBC	TNBC_group
							TCGA-D8-A1JG	0.995978	PR Neg.	PR_group			TCGA-D8-A1JG	0.995978	HER2 Pos.	HER2_group			TCGA-D8-A1JG	0.995978	ER Neg.	ER_group			TCGA-D8-A1JG	0.995978	non-TNBC	TNBC_group
							TCGA-BH-A0BW	1.15985	PR Neg.	PR_group			TCGA-BH-A0BW	1.15985	HER2 Pos.	HER2_group			TCGA-BH-A0BW	1.15985	ER Neg.	ER_group			TCGA-BH-A0BW	1.15985	non-TNBC	TNBC_group
							TCGA-E2-A15T	1.0033	PR Pos.	PR_group			TCGA-E2-A15T	1.0033	HER2 Neg.	HER2_group			TCGA-E2-A15T	1.0033	ER Pos.	ER_group			TCGA-E2-A15T	1.0033	non-TNBC	TNBC_group
							TCGA-AO-A128	0.994282	PR Neg.	PR_group			TCGA-AO-A128	0.994282	HER2 Neg.	HER2_group			TCGA-AO-A128	0.994282	ER Neg.	ER_group			TCGA-AO-A128	0.994282	TNBC	TNBC_group
							TCGA-AN-A0FZ	1.07753	PR Neg.	PR_group			TCGA-AN-A0FZ	1.07753	HER2 Pos.	HER2_group			TCGA-AN-A0FZ	1.07753	ER Pos.	ER_group			TCGA-AN-A0FZ	1.07753	non-TNBC	TNBC_group
							TCGA-A1-A0SH	1.01694	PR Neg.	PR_group			TCGA-A1-A0SH	1.01694	HER2 Pos.	HER2_group			TCGA-A1-A0SH	1.01694	ER Neg.	ER_group			TCGA-A1-A0SH	1.01694	non-TNBC	TNBC_group
							TCGA-E2-A14V	1.00884	PR Pos.	PR_group			TCGA-E2-A14V	1.00884	HER2 Pos.	HER2_group			TCGA-E2-A14V	1.00884	ER Neg.	ER_group			TCGA-E2-A14V	1.00884	non-TNBC	TNBC_group
							TCGA-BH-A1FB	1.08934	PR Pos.	PR_group			TCGA-BH-A1FB	1.08934	HER2 Neg.	HER2_group			TCGA-BH-A1FB	1.08934	ER Neg.	ER_group			TCGA-BH-A1FB	1.08934	non-TNBC	TNBC_group
							TCGA-E9-A1NF	1.00043	PR Neg.	PR_group			TCGA-E9-A1NF	1.00043	HER2 Neg.	HER2_group			TCGA-E9-A1NF	1.00043	ER Neg.	ER_group			TCGA-E9-A1NF	1.00043	TNBC	TNBC_group
							TCGA-E9-A1NF.1	0.995109	PR Neg.	PR_group			TCGA-E9-A1NF.1	0.995109	HER2 Neg.	HER2_group			TCGA-E9-A1NF.1	0.995109	ER Neg.	ER_group			TCGA-E9-A1NF.1	0.995109	TNBC	TNBC_group
							TCGA-AC-A3HN	1.01964	PR Neg.	PR_group			TCGA-AC-A3HN	1.01964	HER2 Neg.	HER2_group			TCGA-AC-A3HN	1.01964	ER Pos.	ER_group			TCGA-AC-A3HN	1.01964	non-TNBC	TNBC_group
							TCGA-A8-A08P	1.01198	PR Pos.	PR_group			TCGA-A8-A08P	1.01198	HER2 Neg.	HER2_group			TCGA-A8-A08P	1.01198	ER Pos.	ER_group			TCGA-A8-A08P	1.01198	non-TNBC	TNBC_group
							TCGA-D8-A1XD	1.0109	PR Neg.	PR_group			TCGA-D8-A1XD	1.0109	HER2 Neg.	HER2_group			TCGA-D8-A1XD	1.0109	ER Neg.	ER_group			TCGA-D8-A1XD	1.0109	TNBC	TNBC_group
							TCGA-B6-A0WX	1.14536	PR Neg.	PR_group			TCGA-B6-A0WX	1.14536	HER2 Pos.	HER2_group			TCGA-B6-A0WX	1.14536	ER Neg.	ER_group			TCGA-B6-A0WX	1.14536	non-TNBC	TNBC_group
							TCGA-A1-A0SP	1.10723	PR Neg.	PR_group			TCGA-A1-A0SP	1.10723	HER2 Pos.	HER2_group			TCGA-A1-A0SP	1.10723	ER Neg.	ER_group			TCGA-A1-A0SP	1.10723	non-TNBC	TNBC_group
							TCGA-AC-A23E	1.00291	PR Pos.	PR_group			TCGA-AC-A23E	1.00291	HER2 Neg.	HER2_group			TCGA-AC-A23E	1.00291	ER Pos.	ER_group			TCGA-AC-A23E	1.00291	non-TNBC	TNBC_group
							TCGA-C8-A278	1.0066	PR Neg.	PR_group			TCGA-C8-A278	1.0066	HER2 Pos.	HER2_group			TCGA-C8-A278	1.0066	ER Neg.	ER_group			TCGA-C8-A278	1.0066	non-TNBC	TNBC_group
							TCGA-B6-A0IE	1.04358	PR Pos.	PR_group			TCGA-B6-A0IE	1.04358	HER2 Pos.	HER2_group			TCGA-B6-A0IE	1.04358	ER Pos.	ER_group			TCGA-B6-A0IE	1.04358	non-TNBC	TNBC_group
							TCGA-AR-A2LN	1.03864	PR Neg.	PR_group			TCGA-AR-A2LN	1.03864	HER2 Neg.	HER2_group			TCGA-AR-A2LN	1.03864	ER Pos.	ER_group			TCGA-AR-A2LN	1.03864	non-TNBC	TNBC_group
							TCGA-A2-A0EQ	0.987576	PR Neg.	PR_group			TCGA-A2-A0EQ	0.987576	HER2 Neg.	HER2_group			TCGA-A2-A0EQ	0.987576	ER Neg.	ER_group			TCGA-A2-A0EQ	0.987576	TNBC	TNBC_group
							TCGA-D8-A27W	1.00262	PR Neg.	PR_group			TCGA-D8-A27W	1.00262	HER2 Neg.	HER2_group			TCGA-D8-A27W	1.00262	ER Pos.	ER_group			TCGA-D8-A27W	1.00262	non-TNBC	TNBC_group
							TCGA-AR-A0U2	1.00467	PR Neg.	PR_group			TCGA-AR-A0U2	1.00467	HER2 Neg.	HER2_group			TCGA-AR-A0U2	1.00467	ER Pos.	ER_group			TCGA-AR-A0U2	1.00467	non-TNBC	TNBC_group
							TCGA-BH-A18T	1.096	PR Neg.	PR_group			TCGA-BH-A18T	1.096	HER2 Pos.	HER2_group			TCGA-BH-A18T	1.096	ER Neg.	ER_group			TCGA-BH-A18T	1.096	non-TNBC	TNBC_group
							TCGA-AO-A1KS	1.00532	PR Pos.	PR_group			TCGA-AO-A1KS	1.00532	HER2 Neg.	HER2_group			TCGA-AO-A1KS	1.00532	ER Pos.	ER_group			TCGA-AO-A1KS	1.00532	non-TNBC	TNBC_group
							TCGA-A7-A26G	1.31501	PR Neg.	PR_group			TCGA-A7-A26G	1.31501	HER2 Pos.	HER2_group			TCGA-A7-A26G	1.31501	ER Neg.	ER_group			TCGA-A7-A26G	1.31501	non-TNBC	TNBC_group
							TCGA-BH-A1F5	1.02541	PR Pos.	PR_group			TCGA-BH-A1F5	1.02541	HER2 Neg.	HER2_group			TCGA-BH-A1F5	1.02541	ER Pos.	ER_group			TCGA-BH-A1F5	1.02541	non-TNBC	TNBC_group
							TCGA-A1-A0SG	1.75688	PR Pos.	PR_group			TCGA-A1-A0SG	1.75688	HER2 Pos.	HER2_group			TCGA-A1-A0SG	1.75688	ER Pos.	ER_group			TCGA-A1-A0SG	1.75688	non-TNBC	TNBC_group
							TCGA-BH-A0B4	1.01004	PR Pos.	PR_group			TCGA-BH-A0B4	1.01004	HER2 Pos.	HER2_group			TCGA-BH-A0B4	1.01004	ER Pos.	ER_group			TCGA-BH-A0B4	1.01004	non-TNBC	TNBC_group
							TCGA-EW-A1P8	1.7081	PR Neg.	PR_group			TCGA-EW-A1P8	1.7081	HER2 Pos.	HER2_group			TCGA-EW-A1P8	1.7081	ER Neg.	ER_group			TCGA-EW-A1P8	1.7081	non-TNBC	TNBC_group
							TCGA-AC-A2FK	1.21656	PR Neg.	PR_group			TCGA-AC-A2FK	1.21656	HER2 Pos.	HER2_group			TCGA-AC-A2FK	1.21656	ER Neg.	ER_group			TCGA-AC-A2FK	1.21656	non-TNBC	TNBC_group
							TCGA-EW-A424	1.05208	PR Neg.	PR_group			TCGA-EW-A424	1.05208	HER2 Neg.	HER2_group			TCGA-EW-A424	1.05208	ER Neg.	ER_group			TCGA-EW-A424	1.05208	TNBC	TNBC_group
							TCGA-A2-A3KD	1.03326	PR Pos.	PR_group			TCGA-A2-A3KD	1.03326	HER2 Neg.	HER2_group			TCGA-A2-A3KD	1.03326	ER Pos.	ER_group			TCGA-A2-A3KD	1.03326	non-TNBC	TNBC_group
							TCGA-B6-A0RO	1.37518	PR Pos.	PR_group			TCGA-B6-A0RO	1.37518	HER2 Pos.	HER2_group			TCGA-B6-A0RO	1.37518	ER Pos.	ER_group			TCGA-B6-A0RO	1.37518	non-TNBC	TNBC_group
							TCGA-E2-A15I	1.0395	PR Neg.	PR_group			TCGA-E2-A15I	1.0395	HER2 Neg.	HER2_group			TCGA-E2-A15I	1.0395	ER Neg.	ER_group			TCGA-E2-A15I	1.0395	TNBC	TNBC_group
							TCGA-E2-A15I.1	1.04552	PR Neg.	PR_group			TCGA-E2-A15I.1	1.04552	HER2 Neg.	HER2_group			TCGA-E2-A15I.1	1.04552	ER Neg.	ER_group			TCGA-E2-A15I.1	1.04552	TNBC	TNBC_group
							TCGA-GM-A3XG	1.27923	PR Neg.	PR_group			TCGA-GM-A3XG	1.27923	HER2 Pos.	HER2_group			TCGA-GM-A3XG	1.27923	ER Neg.	ER_group			TCGA-GM-A3XG	1.27923	non-TNBC	TNBC_group
							TCGA-AR-A24S	1.00838	PR Pos.	PR_group			TCGA-AR-A24S	1.00838	HER2 Neg.	HER2_group			TCGA-AR-A24S	1.00838	ER Pos.	ER_group			TCGA-AR-A24S	1.00838	non-TNBC	TNBC_group
							TCGA-AC-A2BK	1.01265	PR Neg.	PR_group			TCGA-AC-A2BK	1.01265	HER2 Neg.	HER2_group			TCGA-AC-A2BK	1.01265	ER Neg.	ER_group			TCGA-AC-A2BK	1.01265	TNBC	TNBC_group
							TCGA-A2-A0SY	0.997817	PR Pos.	PR_group			TCGA-A2-A0SY	0.997817	HER2 Pos.	HER2_group			TCGA-A2-A0SY	0.997817	ER Pos.	ER_group			TCGA-A2-A0SY	0.997817	non-TNBC	TNBC_group
							TCGA-A8-A07U	0.998591	PR Neg.	PR_group			TCGA-A8-A07U	0.998591	HER2 Pos.	HER2_group			TCGA-A8-A07U	0.998591	ER Neg.	ER_group			TCGA-A8-A07U	0.998591	non-TNBC	TNBC_group
							TCGA-BH-A0BV	1.3583	PR Neg.	PR_group			TCGA-BH-A0BV	1.3583	HER2 Pos.	HER2_group			TCGA-BH-A0BV	1.3583	ER Neg.	ER_group			TCGA-BH-A0BV	1.3583	non-TNBC	TNBC_group
							TCGA-BH-A0BV.1	1.35349	PR Neg.	PR_group			TCGA-BH-A0BV.1	1.35349	HER2 Pos.	HER2_group			TCGA-BH-A0BV.1	1.35349	ER Neg.	ER_group			TCGA-BH-A0BV.1	1.35349	non-TNBC	TNBC_group
							TCGA-A8-A0A9	1.00223	PR Pos.	PR_group			TCGA-A8-A0A9	1.00223	HER2 Neg.	HER2_group			TCGA-A8-A0A9	1.00223	ER Pos.	ER_group			TCGA-A8-A0A9	1.00223	non-TNBC	TNBC_group
							TCGA-A2-A0ER	1.01515	PR Pos.	PR_group			TCGA-A2-A0ER	1.01515	HER2 Pos.	HER2_group			TCGA-A2-A0ER	1.01515	ER Pos.	ER_group			TCGA-A2-A0ER	1.01515	non-TNBC	TNBC_group
							TCGA-A2-A0YI	1.03291	PR Pos.	PR_group			TCGA-A2-A0YI	1.03291	HER2 Pos.	HER2_group			TCGA-A2-A0YI	1.03291	ER Pos.	ER_group			TCGA-A2-A0YI	1.03291	non-TNBC	TNBC_group
							TCGA-BH-A0DT	1.02021	PR Pos.	PR_group			TCGA-BH-A0DT	1.02021	HER2 Pos.	HER2_group			TCGA-BH-A0DT	1.02021	ER Pos.	ER_group			TCGA-BH-A0DT	1.02021	non-TNBC	TNBC_group
							TCGA-A8-A08G	1.03552	PR Neg.	PR_group			TCGA-A8-A08G	1.03552	HER2 Pos.	HER2_group			TCGA-A8-A08G	1.03552	ER Neg.	ER_group			TCGA-A8-A08G	1.03552	non-TNBC	TNBC_group
							TCGA-BH-A18I	1.00715	PR Pos.	PR_group			TCGA-BH-A18I	1.00715	HER2 Neg.	HER2_group			TCGA-BH-A18I	1.00715	ER Pos.	ER_group			TCGA-BH-A18I	1.00715	non-TNBC	TNBC_group
							TCGA-E2-A1B0	1.72115	PR Neg.	PR_group			TCGA-E2-A1B0	1.72115	HER2 Pos.	HER2_group			TCGA-E2-A1B0	1.72115	ER Neg.	ER_group			TCGA-E2-A1B0	1.72115	non-TNBC	TNBC_group
							TCGA-AO-A12A	1.067	PR Pos.	PR_group			TCGA-AO-A12A	1.067	HER2 Pos.	HER2_group			TCGA-AO-A12A	1.067	ER Pos.	ER_group			TCGA-AO-A12A	1.067	non-TNBC	TNBC_group
							TCGA-A2-A0D2	1.01801	PR Neg.	PR_group			TCGA-A2-A0D2	1.01801	HER2 Neg.	HER2_group			TCGA-A2-A0D2	1.01801	ER Neg.	ER_group			TCGA-A2-A0D2	1.01801	TNBC	TNBC_group
							TCGA-E9-A24A	1.01314	PR Pos.	PR_group			TCGA-E9-A24A	1.01314	HER2 Neg.	HER2_group			TCGA-E9-A24A	1.01314	ER Pos.	ER_group			TCGA-E9-A24A	1.01314	non-TNBC	TNBC_group
							TCGA-A7-A0CG	1.06283	PR Pos.	PR_group			TCGA-A7-A0CG	1.06283	HER2 Neg.	HER2_group			TCGA-A7-A0CG	1.06283	ER Pos.	ER_group			TCGA-A7-A0CG	1.06283	non-TNBC	TNBC_group
							TCGA-BH-A1EW	1.08658	PR Pos.	PR_group			TCGA-BH-A1EW	1.08658	HER2 Neg.	HER2_group			TCGA-BH-A1EW	1.08658	ER Pos.	ER_group			TCGA-BH-A1EW	1.08658	non-TNBC	TNBC_group
							TCGA-4H-AAAK	1.01958	PR Neg.	PR_group			TCGA-4H-AAAK	1.01958	HER2 Pos.	HER2_group			TCGA-4H-AAAK	1.01958	ER Pos.	ER_group			TCGA-4H-AAAK	1.01958	non-TNBC	TNBC_group
							TCGA-LL-A441	1.04999	PR Neg.	PR_group			TCGA-LL-A441	1.04999	HER2 Neg.	HER2_group			TCGA-LL-A441	1.04999	ER Neg.	ER_group			TCGA-LL-A441	1.04999	TNBC	TNBC_group
							TCGA-BH-A18V	1.14113	PR Neg.	PR_group			TCGA-BH-A18V	1.14113	HER2 Pos.	HER2_group			TCGA-BH-A18V	1.14113	ER Neg.	ER_group			TCGA-BH-A18V	1.14113	non-TNBC	TNBC_group
							TCGA-BH-A18V.1	1.14383	PR Neg.	PR_group			TCGA-BH-A18V.1	1.14383	HER2 Pos.	HER2_group			TCGA-BH-A18V.1	1.14383	ER Neg.	ER_group			TCGA-BH-A18V.1	1.14383	non-TNBC	TNBC_group
							TCGA-BH-A18V.2	1.14639	PR Neg.	PR_group			TCGA-BH-A18V.2	1.14639	HER2 Pos.	HER2_group			TCGA-BH-A18V.2	1.14639	ER Neg.	ER_group			TCGA-BH-A18V.2	1.14639	non-TNBC	TNBC_group
							TCGA-BH-A0H3	1.02308	PR Pos.	PR_group			TCGA-BH-A0H3	1.02308	HER2 Pos.	HER2_group			TCGA-BH-A0H3	1.02308	ER Neg.	ER_group			TCGA-BH-A0H3	1.02308	non-TNBC	TNBC_group
							TCGA-A7-A26J.2	1.0092	PR Pos.	PR_group			TCGA-A7-A26J.2	1.0092	HER2 Pos.	HER2_group			TCGA-A7-A26J.2	1.0092	ER Pos.	ER_group			TCGA-A7-A26J.2	1.0092	non-TNBC	TNBC_group
							TCGA-D8-A1JE	1.00162	PR Pos.	PR_group			TCGA-D8-A1JE	1.00162	HER2 Pos.	HER2_group			TCGA-D8-A1JE	1.00162	ER Pos.	ER_group			TCGA-D8-A1JE	1.00162	non-TNBC	TNBC_group
							TCGA-AO-A03L	1.00877	PR Pos.	PR_group			TCGA-AO-A03L	1.00877	HER2 Pos.	HER2_group			TCGA-AO-A03L	1.00877	ER Neg.	ER_group			TCGA-AO-A03L	1.00877	non-TNBC	TNBC_group
							TCGA-D8-A1XS	0.996797	PR Pos.	PR_group			TCGA-D8-A1XS	0.996797	HER2 Pos.	HER2_group			TCGA-D8-A1XS	0.996797	ER Neg.	ER_group			TCGA-D8-A1XS	0.996797	non-TNBC	TNBC_group
							TCGA-BH-A42T	1.00365	PR Pos.	PR_group			TCGA-BH-A42T	1.00365	HER2 Pos.	HER2_group			TCGA-BH-A42T	1.00365	ER Pos.	ER_group			TCGA-BH-A42T	1.00365	non-TNBC	TNBC_group
							TCGA-AN-A0FS	1.03071	PR Pos.	PR_group			TCGA-AN-A0FS	1.03071	HER2 Neg.	HER2_group			TCGA-AN-A0FS	1.03071	ER Pos.	ER_group			TCGA-AN-A0FS	1.03071	non-TNBC	TNBC_group
							TCGA-AN-A0AM	1.00631	PR Neg.	PR_group			TCGA-AN-A0AM	1.00631	HER2 Neg.	HER2_group			TCGA-AN-A0AM	1.00631	ER Pos.	ER_group			TCGA-AN-A0AM	1.00631	non-TNBC	TNBC_group
							TCGA-AR-A24O	1.03925	PR Pos.	PR_group			TCGA-AR-A24O	1.03925	HER2 Neg.	HER2_group			TCGA-AR-A24O	1.03925	ER Pos.	ER_group			TCGA-AR-A24O	1.03925	non-TNBC	TNBC_group
							TCGA-LL-A440	1.08326	PR Neg.	PR_group			TCGA-LL-A440	1.08326	HER2 Pos.	HER2_group			TCGA-LL-A440	1.08326	ER Neg.	ER_group			TCGA-LL-A440	1.08326	non-TNBC	TNBC_group
							TCGA-V7-A7HQ	1.38243	PR Pos.	PR_group			TCGA-V7-A7HQ	1.38243	HER2 Neg.	HER2_group			TCGA-V7-A7HQ	1.38243	ER Pos.	ER_group			TCGA-V7-A7HQ	1.38243	non-TNBC	TNBC_group
							TCGA-GM-A3XL	1.1143	PR Neg.	PR_group			TCGA-GM-A3XL	1.1143	HER2 Neg.	HER2_group			TCGA-GM-A3XL	1.1143	ER Neg.	ER_group			TCGA-GM-A3XL	1.1143	TNBC	TNBC_group
							TCGA-A7-A26E.2	0.999657	PR Pos.	PR_group			TCGA-A7-A26E.2	0.999657	HER2 Neg.	HER2_group			TCGA-A7-A26E.2	0.999657	ER Pos.	ER_group			TCGA-A7-A26E.2	0.999657	non-TNBC	TNBC_group
							TCGA-AC-A2FB.1	1.05921	PR Neg.	PR_group			TCGA-AC-A2FB.1	1.05921	HER2 Pos.	HER2_group			TCGA-AC-A2FB.1	1.05921	ER Pos.	ER_group			TCGA-AC-A2FB.1	1.05921	non-TNBC	TNBC_group
							TCGA-D8-A1XY	1.00488	PR Pos.	PR_group			TCGA-D8-A1XY	1.00488	HER2 Neg.	HER2_group			TCGA-D8-A1XY	1.00488	ER Pos.	ER_group			TCGA-D8-A1XY	1.00488	non-TNBC	TNBC_group
							TCGA-B6-A0IO	1.00679	PR Pos.	PR_group			TCGA-B6-A0IO	1.00679	HER2 Pos.	HER2_group			TCGA-B6-A0IO	1.00679	ER Pos.	ER_group			TCGA-B6-A0IO	1.00679	non-TNBC	TNBC_group
							TCGA-C8-A137	1.00929	PR Neg.	PR_group			TCGA-C8-A137	1.00929	HER2 Pos.	HER2_group			TCGA-C8-A137	1.00929	ER Neg.	ER_group			TCGA-C8-A137	1.00929	non-TNBC	TNBC_group
							TCGA-A2-A0ES	1.2206	PR Pos.	PR_group			TCGA-A2-A0ES	1.2206	HER2 Pos.	HER2_group			TCGA-A2-A0ES	1.2206	ER Pos.	ER_group			TCGA-A2-A0ES	1.2206	non-TNBC	TNBC_group
							TCGA-OL-A5RW	2.41722	PR Neg.	PR_group			TCGA-OL-A5RW	2.41722	HER2 Pos.	HER2_group			TCGA-OL-A5RW	2.41722	ER Neg.	ER_group			TCGA-OL-A5RW	2.41722	non-TNBC	TNBC_group
							TCGA-BH-A0DQ	1.10138	PR Pos.	PR_group			TCGA-BH-A0DQ	1.10138	HER2 Pos.	HER2_group			TCGA-BH-A0DQ	1.10138	ER Pos.	ER_group			TCGA-BH-A0DQ	1.10138	non-TNBC	TNBC_group
							TCGA-LL-A73Z	1.14096	PR Neg.	PR_group			TCGA-LL-A73Z	1.14096	HER2 Pos.	HER2_group			TCGA-LL-A73Z	1.14096	ER Neg.	ER_group			TCGA-LL-A73Z	1.14096	non-TNBC	TNBC_group
							TCGA-GM-A2DB	1.25964	PR Neg.	PR_group			TCGA-GM-A2DB	1.25964	HER2 Neg.	HER2_group			TCGA-GM-A2DB	1.25964	ER Neg.	ER_group			TCGA-GM-A2DB	1.25964	TNBC	TNBC_group
							TCGA-AN-A0AL	1.02401	PR Neg.	PR_group			TCGA-AN-A0AL	1.02401	HER2 Pos.	HER2_group			TCGA-AN-A0AL	1.02401	ER Neg.	ER_group			TCGA-AN-A0AL	1.02401	non-TNBC	TNBC_group
							TCGA-A2-A0YC	0.998725	PR Pos.	PR_group			TCGA-A2-A0YC	0.998725	HER2 Pos.	HER2_group			TCGA-A2-A0YC	0.998725	ER Pos.	ER_group			TCGA-A2-A0YC	0.998725	non-TNBC	TNBC_group
							TCGA-AO-A0JB	1.07322	PR Pos.	PR_group			TCGA-AO-A0JB	1.07322	HER2 Neg.	HER2_group			TCGA-AO-A0JB	1.07322	ER Pos.	ER_group			TCGA-AO-A0JB	1.07322	non-TNBC	TNBC_group
							TCGA-AN-A0XU	1.21781	PR Neg.	PR_group			TCGA-AN-A0XU	1.21781	HER2 Pos.	HER2_group			TCGA-AN-A0XU	1.21781	ER Neg.	ER_group			TCGA-AN-A0XU	1.21781	non-TNBC	TNBC_group
							TCGA-BH-A0W4	1.02282	PR Pos.	PR_group			TCGA-BH-A0W4	1.02282	HER2 Neg.	HER2_group			TCGA-BH-A0W4	1.02282	ER Neg.	ER_group			TCGA-BH-A0W4	1.02282	non-TNBC	TNBC_group
							TCGA-A2-A0D1	0.999633	PR Neg.	PR_group			TCGA-A2-A0D1	0.999633	HER2 Pos.	HER2_group			TCGA-A2-A0D1	0.999633	ER Neg.	ER_group			TCGA-A2-A0D1	0.999633	non-TNBC	TNBC_group
							TCGA-B6-A0WZ	0.993952	PR Pos.	PR_group			TCGA-B6-A0WZ	0.993952	HER2 Neg.	HER2_group			TCGA-B6-A0WZ	0.993952	ER Pos.	ER_group			TCGA-B6-A0WZ	0.993952	non-TNBC	TNBC_group
							TCGA-B6-A0IJ	1.08525	PR Neg.	PR_group			TCGA-B6-A0IJ	1.08525	HER2 Neg.	HER2_group			TCGA-B6-A0IJ	1.08525	ER Neg.	ER_group			TCGA-B6-A0IJ	1.08525	TNBC	TNBC_group
							TCGA-B6-A0RE	1.0788	PR Neg.	PR_group			TCGA-B6-A0RE	1.0788	HER2 Pos.	HER2_group			TCGA-B6-A0RE	1.0788	ER Neg.	ER_group			TCGA-B6-A0RE	1.0788	non-TNBC	TNBC_group
							TCGA-AN-A0FY	0.999858	PR Pos.	PR_group			TCGA-AN-A0FY	0.999858	HER2 Neg.	HER2_group			TCGA-AN-A0FY	0.999858	ER Pos.	ER_group			TCGA-AN-A0FY	0.999858	non-TNBC	TNBC_group
							TCGA-A7-A13F.1	1.25485	PR Neg.	PR_group			TCGA-A7-A13F.1	1.25485	HER2 Neg.	HER2_group			TCGA-A7-A13F.1	1.25485	ER Neg.	ER_group			TCGA-A7-A13F.1	1.25485	TNBC	TNBC_group
							TCGA-BH-A1F0.1	1.13612	PR Neg.	PR_group			TCGA-BH-A1F0.1	1.13612	HER2 Pos.	HER2_group			TCGA-BH-A1F0.1	1.13612	ER Neg.	ER_group			TCGA-BH-A1F0.1	1.13612	non-TNBC	TNBC_group
							TCGA-A2-A3KC	1.04485	PR Pos.	PR_group			TCGA-A2-A3KC	1.04485	HER2 Pos.	HER2_group			TCGA-A2-A3KC	1.04485	ER Pos.	ER_group			TCGA-A2-A3KC	1.04485	non-TNBC	TNBC_group
							TCGA-BH-A0H7	1.30601	PR Neg.	PR_group			TCGA-BH-A0H7	1.30601	HER2 Pos.	HER2_group			TCGA-BH-A0H7	1.30601	ER Neg.	ER_group			TCGA-BH-A0H7	1.30601	non-TNBC	TNBC_group
							TCGA-BH-A18U	1.41534	PR Neg.	PR_group			TCGA-BH-A18U	1.41534	HER2 Pos.	HER2_group			TCGA-BH-A18U	1.41534	ER Neg.	ER_group			TCGA-BH-A18U	1.41534	non-TNBC	TNBC_group
							TCGA-BH-A0E0	1.15136	PR Neg.	PR_group			TCGA-BH-A0E0	1.15136	HER2 Pos.	HER2_group			TCGA-BH-A0E0	1.15136	ER Neg.	ER_group			TCGA-BH-A0E0	1.15136	non-TNBC	TNBC_group
							TCGA-BH-A18U.1	1.4181	PR Neg.	PR_group			TCGA-BH-A18U.1	1.4181	HER2 Pos.	HER2_group			TCGA-BH-A18U.1	1.4181	ER Neg.	ER_group			TCGA-BH-A18U.1	1.4181	non-TNBC	TNBC_group
							TCGA-BH-A0E0.1	1.14157	PR Neg.	PR_group			TCGA-BH-A0E0.1	1.14157	HER2 Pos.	HER2_group			TCGA-BH-A0E0.1	1.14157	ER Neg.	ER_group			TCGA-BH-A0E0.1	1.14157	non-TNBC	TNBC_group
							TCGA-BH-A0BT.1	1.25668	PR Pos.	PR_group			TCGA-BH-A0BT.1	1.25668	HER2 Pos.	HER2_group			TCGA-BH-A0BT.1	1.25668	ER Pos.	ER_group			TCGA-BH-A0BT.1	1.25668	non-TNBC	TNBC_group
							TCGA-OL-A5RV	1.06095	PR Pos.	PR_group			TCGA-OL-A5RV	1.06095	HER2 Pos.	HER2_group			TCGA-OL-A5RV	1.06095	ER Pos.	ER_group			TCGA-OL-A5RV	1.06095	non-TNBC	TNBC_group
							TCGA-OL-A66O	1.01241	PR Pos.	PR_group			TCGA-OL-A66O	1.01241	HER2 Pos.	HER2_group			TCGA-OL-A66O	1.01241	ER Pos.	ER_group			TCGA-OL-A66O	1.01241	non-TNBC	TNBC_group
							TCGA-AC-A3YI	1.09627	PR Neg.	PR_group			TCGA-AC-A3YI	1.09627	HER2 Pos.	HER2_group			TCGA-AC-A3YI	1.09627	ER Neg.	ER_group			TCGA-AC-A3YI	1.09627	non-TNBC	TNBC_group
							TCGA-BH-A0AZ	1.17063	PR Neg.	PR_group			TCGA-BH-A0AZ	1.17063	HER2 Pos.	HER2_group			TCGA-BH-A0AZ	1.17063	ER Neg.	ER_group			TCGA-BH-A0AZ	1.17063	non-TNBC	TNBC_group
							TCGA-D8-A1JD	0.998355	PR Neg.	PR_group			TCGA-D8-A1JD	0.998355	HER2 Pos.	HER2_group			TCGA-D8-A1JD	0.998355	ER Neg.	ER_group			TCGA-D8-A1JD	0.998355	non-TNBC	TNBC_group
							TCGA-BH-A18K	1.14031	PR Neg.	PR_group			TCGA-BH-A18K	1.14031	HER2 Pos.	HER2_group			TCGA-BH-A18K	1.14031	ER Neg.	ER_group			TCGA-BH-A18K	1.14031	non-TNBC	TNBC_group
							TCGA-BH-A18K.1	1.14852	PR Neg.	PR_group			TCGA-BH-A18K.1	1.14852	HER2 Pos.	HER2_group			TCGA-BH-A18K.1	1.14852	ER Neg.	ER_group			TCGA-BH-A18K.1	1.14852	non-TNBC	TNBC_group
							TCGA-A8-A06Y	1.00332	PR Pos.	PR_group			TCGA-A8-A06Y	1.00332	HER2 Pos.	HER2_group			TCGA-A8-A06Y	1.00332	ER Pos.	ER_group			TCGA-A8-A06Y	1.00332	non-TNBC	TNBC_group
							TCGA-D8-A27F	1.03693	PR Neg.	PR_group			TCGA-D8-A27F	1.03693	HER2 Pos.	HER2_group			TCGA-D8-A27F	1.03693	ER Neg.	ER_group			TCGA-D8-A27F	1.03693	non-TNBC	TNBC_group
							TCGA-B6-A0IB	1.05113	PR Pos.	PR_group			TCGA-B6-A0IB	1.05113	HER2 Pos.	HER2_group			TCGA-B6-A0IB	1.05113	ER Pos.	ER_group			TCGA-B6-A0IB	1.05113	non-TNBC	TNBC_group
							TCGA-LL-A6FR	1.68495	PR Neg.	PR_group			TCGA-LL-A6FR	1.68495	HER2 Pos.	HER2_group			TCGA-LL-A6FR	1.68495	ER Neg.	ER_group			TCGA-LL-A6FR	1.68495	non-TNBC	TNBC_group
							TCGA-A7-A3IZ	0.995926	PR Pos.	PR_group			TCGA-A7-A3IZ	0.995926	HER2 Pos.	HER2_group			TCGA-A7-A3IZ	0.995926	ER Pos.	ER_group			TCGA-A7-A3IZ	0.995926	non-TNBC	TNBC_group
							TCGA-BH-A1FH	1.26822	PR Neg.	PR_group			TCGA-BH-A1FH	1.26822	HER2 Pos.	HER2_group			TCGA-BH-A1FH	1.26822	ER Neg.	ER_group			TCGA-BH-A1FH	1.26822	non-TNBC	TNBC_group
							TCGA-AR-A0TT	0.997779	PR Pos.	PR_group			TCGA-AR-A0TT	0.997779	HER2 Neg.	HER2_group			TCGA-AR-A0TT	0.997779	ER Pos.	ER_group			TCGA-AR-A0TT	0.997779	non-TNBC	TNBC_group
							TCGA-A7-A0D9	1.02203	PR Neg.	PR_group			TCGA-A7-A0D9	1.02203	HER2 Neg.	HER2_group			TCGA-A7-A0D9	1.02203	ER Neg.	ER_group			TCGA-A7-A0D9	1.02203	TNBC	TNBC_group
							TCGA-A7-A0D9.1	1.02294	PR Neg.	PR_group			TCGA-A7-A0D9.1	1.02294	HER2 Neg.	HER2_group			TCGA-A7-A0D9.1	1.02294	ER Neg.	ER_group			TCGA-A7-A0D9.1	1.02294	TNBC	TNBC_group
							TCGA-A2-A3Y0	1.1504	PR Pos.	PR_group			TCGA-A2-A3Y0	1.1504	HER2 Neg.	HER2_group			TCGA-A2-A3Y0	1.1504	ER Neg.	ER_group			TCGA-A2-A3Y0	1.1504	non-TNBC	TNBC_group
							TCGA-E2-A15K.2	1.01007	PR Pos.	PR_group			TCGA-E2-A15K.2	1.01007	HER2 Pos.	HER2_group			TCGA-E2-A15K.2	1.01007	ER Pos.	ER_group			TCGA-E2-A15K.2	1.01007	non-TNBC	TNBC_group
							TCGA-D8-A13Y	0.993647	PR Neg.	PR_group			TCGA-D8-A13Y	0.993647	HER2 Neg.	HER2_group			TCGA-D8-A13Y	0.993647	ER Neg.	ER_group			TCGA-D8-A13Y	0.993647	TNBC	TNBC_group
							TCGA-B6-A0WS	0.99999	PR Pos.	PR_group			TCGA-B6-A0WS	0.99999	HER2 Neg.	HER2_group			TCGA-B6-A0WS	0.99999	ER Pos.	ER_group			TCGA-B6-A0WS	0.99999	non-TNBC	TNBC_group
							TCGA-A2-A3XV	1.00223	PR Neg.	PR_group			TCGA-A2-A3XV	1.00223	HER2 Pos.	HER2_group			TCGA-A2-A3XV	1.00223	ER Neg.	ER_group			TCGA-A2-A3XV	1.00223	non-TNBC	TNBC_group
							TCGA-E2-A14Y	1.07566	PR Neg.	PR_group			TCGA-E2-A14Y	1.07566	HER2 Pos.	HER2_group			TCGA-E2-A14Y	1.07566	ER Neg.	ER_group			TCGA-E2-A14Y	1.07566	non-TNBC	TNBC_group
							TCGA-LD-A7W5	1.03943	PR Pos.	PR_group			TCGA-LD-A7W5	1.03943	HER2 Neg.	HER2_group			TCGA-LD-A7W5	1.03943	ER Pos.	ER_group			TCGA-LD-A7W5	1.03943	non-TNBC	TNBC_group
							TCGA-S3-A6ZG	1.00869	PR Pos.	PR_group			TCGA-S3-A6ZG	1.00869	HER2 Neg.	HER2_group			TCGA-S3-A6ZG	1.00869	ER Pos.	ER_group			TCGA-S3-A6ZG	1.00869	non-TNBC	TNBC_group
							TCGA-A2-A04V	0.992113	PR Pos.	PR_group			TCGA-A2-A04V	0.992113	HER2 Pos.	HER2_group			TCGA-A2-A04V	0.992113	ER Pos.	ER_group			TCGA-A2-A04V	0.992113	non-TNBC	TNBC_group
							TCGA-BH-A1EU	1.13435	PR Pos.	PR_group			TCGA-BH-A1EU	1.13435	HER2 Pos.	HER2_group			TCGA-BH-A1EU	1.13435	ER Pos.	ER_group			TCGA-BH-A1EU	1.13435	non-TNBC	TNBC_group
							TCGA-BH-A1EU.1	1.12367	PR Pos.	PR_group			TCGA-BH-A1EU.1	1.12367	HER2 Pos.	HER2_group			TCGA-BH-A1EU.1	1.12367	ER Pos.	ER_group			TCGA-BH-A1EU.1	1.12367	non-TNBC	TNBC_group
							TCGA-D8-A1XT	0.998618	PR Neg.	PR_group			TCGA-D8-A1XT	0.998618	HER2 Pos.	HER2_group			TCGA-D8-A1XT	0.998618	ER Neg.	ER_group			TCGA-D8-A1XT	0.998618	non-TNBC	TNBC_group
							TCGA-E9-A22E	0.995742	PR Neg.	PR_group			TCGA-E9-A22E	0.995742	HER2 Pos.	HER2_group			TCGA-E9-A22E	0.995742	ER Pos.	ER_group			TCGA-E9-A22E	0.995742	non-TNBC	TNBC_group
							TCGA-AN-A0FJ	1.07953	PR Neg.	PR_group			TCGA-AN-A0FJ	1.07953	HER2 Pos.	HER2_group			TCGA-AN-A0FJ	1.07953	ER Neg.	ER_group			TCGA-AN-A0FJ	1.07953	non-TNBC	TNBC_group
							TCGA-BH-A18P	1.09182	PR Neg.	PR_group			TCGA-BH-A18P	1.09182	HER2 Neg.	HER2_group			TCGA-BH-A18P	1.09182	ER Neg.	ER_group			TCGA-BH-A18P	1.09182	TNBC	TNBC_group
							TCGA-BH-A0B8.1	1.01766	PR Neg.	PR_group			TCGA-BH-A0B8.1	1.01766	HER2 Neg.	HER2_group			TCGA-BH-A0B8.1	1.01766	ER Neg.	ER_group			TCGA-BH-A0B8.1	1.01766	TNBC	TNBC_group
							TCGA-A2-A0EW	1.05553	PR Pos.	PR_group			TCGA-A2-A0EW	1.05553	HER2 Neg.	HER2_group			TCGA-A2-A0EW	1.05553	ER Neg.	ER_group			TCGA-A2-A0EW	1.05553	non-TNBC	TNBC_group
							TCGA-E2-A15H	1.01442	PR Neg.	PR_group			TCGA-E2-A15H	1.01442	HER2 Pos.	HER2_group			TCGA-E2-A15H	1.01442	ER Neg.	ER_group			TCGA-E2-A15H	1.01442	non-TNBC	TNBC_group
							TCGA-BH-A0DO.1	1.06832	PR Pos.	PR_group			TCGA-BH-A0DO.1	1.06832	HER2 Pos.	HER2_group			TCGA-BH-A0DO.1	1.06832	ER Pos.	ER_group			TCGA-BH-A0DO.1	1.06832	non-TNBC	TNBC_group
							TCGA-AR-A24P	1.00472	PR Pos.	PR_group			TCGA-AR-A24P	1.00472	HER2 Pos.	HER2_group			TCGA-AR-A24P	1.00472	ER Pos.	ER_group			TCGA-AR-A24P	1.00472	non-TNBC	TNBC_group
							TCGA-AO-A0J2	0.998909	PR Neg.	PR_group			TCGA-AO-A0J2	0.998909	HER2 Pos.	HER2_group			TCGA-AO-A0J2	0.998909	ER Neg.	ER_group			TCGA-AO-A0J2	0.998909	non-TNBC	TNBC_group
							TCGA-EW-A2FS	1.03558	PR Neg.	PR_group			TCGA-EW-A2FS	1.03558	HER2 Pos.	HER2_group			TCGA-EW-A2FS	1.03558	ER Pos.	ER_group			TCGA-EW-A2FS	1.03558	non-TNBC	TNBC_group
							TCGA-A8-A096	1.00299	PR Pos.	PR_group			TCGA-A8-A096	1.00299	HER2 Neg.	HER2_group			TCGA-A8-A096	1.00299	ER Pos.	ER_group			TCGA-A8-A096	1.00299	non-TNBC	TNBC_group
							TCGA-AR-A1AV	1.00757	PR Pos.	PR_group			TCGA-AR-A1AV	1.00757	HER2 Pos.	HER2_group			TCGA-AR-A1AV	1.00757	ER Pos.	ER_group			TCGA-AR-A1AV	1.00757	non-TNBC	TNBC_group
							TCGA-OL-A6VR	1.01849	PR Pos.	PR_group			TCGA-OL-A6VR	1.01849	HER2 Neg.	HER2_group			TCGA-OL-A6VR	1.01849	ER Neg.	ER_group			TCGA-OL-A6VR	1.01849	non-TNBC	TNBC_group
							TCGA-E2-A1BC	1.00316	PR Neg.	PR_group			TCGA-E2-A1BC	1.00316	HER2 Neg.	HER2_group			TCGA-E2-A1BC	1.00316	ER Neg.	ER_group			TCGA-E2-A1BC	1.00316	TNBC	TNBC_group
							TCGA-BH-A0HU	1.00063	PR Neg.	PR_group			TCGA-BH-A0HU	1.00063	HER2 Pos.	HER2_group			TCGA-BH-A0HU	1.00063	ER Pos.	ER_group			TCGA-BH-A0HU	1.00063	non-TNBC	TNBC_group
							TCGA-LD-A7W6	1.04138	PR Pos.	PR_group			TCGA-LD-A7W6	1.04138	HER2 Neg.	HER2_group			TCGA-LD-A7W6	1.04138	ER Pos.	ER_group			TCGA-LD-A7W6	1.04138	non-TNBC	TNBC_group
							TCGA-C8-A8HR	1.0628	PR Neg.	PR_group			TCGA-C8-A8HR	1.0628	HER2 Neg.	HER2_group			TCGA-C8-A8HR	1.0628	ER Neg.	ER_group			TCGA-C8-A8HR	1.0628	TNBC	TNBC_group
							TCGA-BH-A0DD	0.998953	PR Neg.	PR_group			TCGA-BH-A0DD	0.998953	HER2 Neg.	HER2_group			TCGA-BH-A0DD	0.998953	ER Neg.	ER_group			TCGA-BH-A0DD	0.998953	TNBC	TNBC_group
							TCGA-BH-A0DD.1	1.00583	PR Neg.	PR_group			TCGA-BH-A0DD.1	1.00583	HER2 Neg.	HER2_group			TCGA-BH-A0DD.1	1.00583	ER Neg.	ER_group			TCGA-BH-A0DD.1	1.00583	TNBC	TNBC_group
							TCGA-D8-A1JF	1.51202	PR Neg.	PR_group			TCGA-D8-A1JF	1.51202	HER2 Neg.	HER2_group			TCGA-D8-A1JF	1.51202	ER Neg.	ER_group			TCGA-D8-A1JF	1.51202	TNBC	TNBC_group
							TCGA-BH-A0DG.1	1.21221	PR Neg.	PR_group			TCGA-BH-A0DG.1	1.21221	HER2 Pos.	HER2_group			TCGA-BH-A0DG.1	1.21221	ER Neg.	ER_group			TCGA-BH-A0DG.1	1.21221	non-TNBC	TNBC_group
							TCGA-OL-A5D8	1.00123	PR Pos.	PR_group			TCGA-OL-A5D8	1.00123	HER2 Neg.	HER2_group			TCGA-OL-A5D8	1.00123	ER Pos.	ER_group			TCGA-OL-A5D8	1.00123	non-TNBC	TNBC_group
							TCGA-GM-A3NW	1.02774	PR Neg.	PR_group			TCGA-GM-A3NW	1.02774	HER2 Pos.	HER2_group			TCGA-GM-A3NW	1.02774	ER Pos.	ER_group			TCGA-GM-A3NW	1.02774	non-TNBC	TNBC_group
							TCGA-D8-A27H	1.05082	PR Neg.	PR_group			TCGA-D8-A27H	1.05082	HER2 Pos.	HER2_group			TCGA-D8-A27H	1.05082	ER Neg.	ER_group			TCGA-D8-A27H	1.05082	non-TNBC	TNBC_group
							TCGA-A2-A1G6	1.32233	PR Neg.	PR_group			TCGA-A2-A1G6	1.32233	HER2 Pos.	HER2_group			TCGA-A2-A1G6	1.32233	ER Neg.	ER_group			TCGA-A2-A1G6	1.32233	non-TNBC	TNBC_group
							TCGA-A2-A0YH	1.15675	PR Pos.	PR_group			TCGA-A2-A0YH	1.15675	HER2 Pos.	HER2_group			TCGA-A2-A0YH	1.15675	ER Pos.	ER_group			TCGA-A2-A0YH	1.15675	non-TNBC	TNBC_group
							TCGA-AO-A03V	1.0102	PR Neg.	PR_group			TCGA-AO-A03V	1.0102	HER2 Neg.	HER2_group			TCGA-AO-A03V	1.0102	ER Neg.	ER_group			TCGA-AO-A03V	1.0102	TNBC	TNBC_group
							TCGA-BH-A208	1.29922	PR Neg.	PR_group			TCGA-BH-A208	1.29922	HER2 Pos.	HER2_group			TCGA-BH-A208	1.29922	ER Neg.	ER_group			TCGA-BH-A208	1.29922	non-TNBC	TNBC_group
							TCGA-EW-A1J3	1.00373	PR Pos.	PR_group			TCGA-EW-A1J3	1.00373	HER2 Pos.	HER2_group			TCGA-EW-A1J3	1.00373	ER Pos.	ER_group			TCGA-EW-A1J3	1.00373	non-TNBC	TNBC_group
							TCGA-A7-A26H	1.0022	PR Pos.	PR_group			TCGA-A7-A26H	1.0022	HER2 Neg.	HER2_group			TCGA-A7-A26H	1.0022	ER Pos.	ER_group			TCGA-A7-A26H	1.0022	non-TNBC	TNBC_group
							TCGA-GM-A3NY	1.06104	PR Pos.	PR_group			TCGA-GM-A3NY	1.06104	HER2 Neg.	HER2_group			TCGA-GM-A3NY	1.06104	ER Pos.	ER_group			TCGA-GM-A3NY	1.06104	non-TNBC	TNBC_group
							TCGA-E2-A153	1.16055	PR Neg.	PR_group			TCGA-E2-A153	1.16055	HER2 Pos.	HER2_group			TCGA-E2-A153	1.16055	ER Neg.	ER_group			TCGA-E2-A153	1.16055	non-TNBC	TNBC_group
							TCGA-E2-A153.1	1.14362	PR Neg.	PR_group			TCGA-E2-A153.1	1.14362	HER2 Pos.	HER2_group			TCGA-E2-A153.1	1.14362	ER Neg.	ER_group			TCGA-E2-A153.1	1.14362	non-TNBC	TNBC_group
							TCGA-A2-A1G1	1.16309	PR Neg.	PR_group			TCGA-A2-A1G1	1.16309	HER2 Pos.	HER2_group			TCGA-A2-A1G1	1.16309	ER Neg.	ER_group			TCGA-A2-A1G1	1.16309	non-TNBC	TNBC_group
							TCGA-E2-A1IK	1.01954	PR Pos.	PR_group			TCGA-E2-A1IK	1.01954	HER2 Pos.	HER2_group			TCGA-E2-A1IK	1.01954	ER Pos.	ER_group			TCGA-E2-A1IK	1.01954	non-TNBC	TNBC_group
							TCGA-JL-A3YX	1.01516	PR Pos.	PR_group			TCGA-JL-A3YX	1.01516	HER2 Pos.	HER2_group			TCGA-JL-A3YX	1.01516	ER Pos.	ER_group			TCGA-JL-A3YX	1.01516	non-TNBC	TNBC_group
							TCGA-A2-A0CY	1.30806	PR Neg.	PR_group			TCGA-A2-A0CY	1.30806	HER2 Neg.	HER2_group			TCGA-A2-A0CY	1.30806	ER Pos.	ER_group			TCGA-A2-A0CY	1.30806	non-TNBC	TNBC_group
							TCGA-AN-A0FT	1.05905	PR Neg.	PR_group			TCGA-AN-A0FT	1.05905	HER2 Pos.	HER2_group			TCGA-AN-A0FT	1.05905	ER Pos.	ER_group			TCGA-AN-A0FT	1.05905	non-TNBC	TNBC_group
							TCGA-A2-A1FV	1.00828	PR Pos.	PR_group			TCGA-A2-A1FV	1.00828	HER2 Neg.	HER2_group			TCGA-A2-A1FV	1.00828	ER Neg.	ER_group			TCGA-A2-A1FV	1.00828	non-TNBC	TNBC_group
							TCGA-AR-A0TU	0.990563	PR Neg.	PR_group			TCGA-AR-A0TU	0.990563	HER2 Neg.	HER2_group			TCGA-AR-A0TU	0.990563	ER Neg.	ER_group			TCGA-AR-A0TU	0.990563	TNBC	TNBC_group
							TCGA-E2-A155	1.0012	PR Pos.	PR_group			TCGA-E2-A155	1.0012	HER2 Pos.	HER2_group			TCGA-E2-A155	1.0012	ER Pos.	ER_group			TCGA-E2-A155	1.0012	non-TNBC	TNBC_group
							TCGA-AR-A2LM	1.02139	PR Pos.	PR_group			TCGA-AR-A2LM	1.02139	HER2 Pos.	HER2_group			TCGA-AR-A2LM	1.02139	ER Neg.	ER_group			TCGA-AR-A2LM	1.02139	non-TNBC	TNBC_group
							TCGA-A2-A0SV	1.18681	PR Neg.	PR_group			TCGA-A2-A0SV	1.18681	HER2 Pos.	HER2_group			TCGA-A2-A0SV	1.18681	ER Pos.	ER_group			TCGA-A2-A0SV	1.18681	non-TNBC	TNBC_group
							TCGA-E9-A22G	1.01374	PR Neg.	PR_group			TCGA-E9-A22G	1.01374	HER2 Pos.	HER2_group			TCGA-E9-A22G	1.01374	ER Neg.	ER_group			TCGA-E9-A22G	1.01374	non-TNBC	TNBC_group
							TCGA-A2-A4RW	1.00418	PR Pos.	PR_group			TCGA-A2-A4RW	1.00418	HER2 Pos.	HER2_group			TCGA-A2-A4RW	1.00418	ER Pos.	ER_group			TCGA-A2-A4RW	1.00418	non-TNBC	TNBC_group
							TCGA-A8-A07S	1.00185	PR Neg.	PR_group			TCGA-A8-A07S	1.00185	HER2 Neg.	HER2_group			TCGA-A8-A07S	1.00185	ER Pos.	ER_group			TCGA-A8-A07S	1.00185	non-TNBC	TNBC_group
							TCGA-A8-A06Q	1.01573	PR Pos.	PR_group			TCGA-A8-A06Q	1.01573	HER2 Neg.	HER2_group			TCGA-A8-A06Q	1.01573	ER Pos.	ER_group			TCGA-A8-A06Q	1.01573	non-TNBC	TNBC_group
							TCGA-A2-A0EP	1.00535	PR Neg.	PR_group			TCGA-A2-A0EP	1.00535	HER2 Neg.	HER2_group			TCGA-A2-A0EP	1.00535	ER Pos.	ER_group			TCGA-A2-A0EP	1.00535	non-TNBC	TNBC_group
							TCGA-AR-A0TS	1.13452	PR Neg.	PR_group			TCGA-AR-A0TS	1.13452	HER2 Pos.	HER2_group			TCGA-AR-A0TS	1.13452	ER Neg.	ER_group			TCGA-AR-A0TS	1.13452	non-TNBC	TNBC_group
							TCGA-BH-A0B2	1.0122	PR Pos.	PR_group			TCGA-BH-A0B2	1.0122	HER2 Pos.	HER2_group			TCGA-BH-A0B2	1.0122	ER Neg.	ER_group			TCGA-BH-A0B2	1.0122	non-TNBC	TNBC_group
							TCGA-3C-AAAU	1.00413	PR Pos.	PR_group			TCGA-3C-AAAU	1.00413	HER2 Pos.	HER2_group			TCGA-3C-AAAU	1.00413	ER Neg.	ER_group			TCGA-3C-AAAU	1.00413	non-TNBC	TNBC_group
							TCGA-AN-A0FD	1.00322	PR Pos.	PR_group			TCGA-AN-A0FD	1.00322	HER2 Pos.	HER2_group			TCGA-AN-A0FD	1.00322	ER Pos.	ER_group			TCGA-AN-A0FD	1.00322	non-TNBC	TNBC_group
							TCGA-BH-A0BS	1.00981	PR Pos.	PR_group			TCGA-BH-A0BS	1.00981	HER2 Pos.	HER2_group			TCGA-BH-A0BS	1.00981	ER Pos.	ER_group			TCGA-BH-A0BS	1.00981	non-TNBC	TNBC_group
							TCGA-AR-A2LE	1.01292	PR Pos.	PR_group			TCGA-AR-A2LE	1.01292	HER2 Neg.	HER2_group			TCGA-AR-A2LE	1.01292	ER Pos.	ER_group			TCGA-AR-A2LE	1.01292	non-TNBC	TNBC_group
							TCGA-B6-A0IM	0.998621	PR Pos.	PR_group			TCGA-B6-A0IM	0.998621	HER2 Pos.	HER2_group			TCGA-B6-A0IM	0.998621	ER Pos.	ER_group			TCGA-B6-A0IM	0.998621	non-TNBC	TNBC_group
							TCGA-A1-A0SB	1.78451	PR Neg.	PR_group			TCGA-A1-A0SB	1.78451	HER2 Pos.	HER2_group			TCGA-A1-A0SB	1.78451	ER Neg.	ER_group			TCGA-A1-A0SB	1.78451	non-TNBC	TNBC_group
							TCGA-S3-AA11	1.00278	PR Pos.	PR_group			TCGA-S3-AA11	1.00278	HER2 Neg.	HER2_group			TCGA-S3-AA11	1.00278	ER Pos.	ER_group			TCGA-S3-AA11	1.00278	non-TNBC	TNBC_group
							TCGA-A8-A08B	1.22783	PR Neg.	PR_group			TCGA-A8-A08B	1.22783	HER2 Pos.	HER2_group			TCGA-A8-A08B	1.22783	ER Pos.	ER_group			TCGA-A8-A08B	1.22783	non-TNBC	TNBC_group
							TCGA-AO-A124	1.47321	PR Neg.	PR_group			TCGA-AO-A124	1.47321	HER2 Pos.	HER2_group			TCGA-AO-A124	1.47321	ER Neg.	ER_group			TCGA-AO-A124	1.47321	non-TNBC	TNBC_group
							TCGA-BH-A0B0	0.993848	PR Neg.	PR_group			TCGA-BH-A0B0	0.993848	HER2 Neg.	HER2_group			TCGA-BH-A0B0	0.993848	ER Pos.	ER_group			TCGA-BH-A0B0	0.993848	non-TNBC	TNBC_group
							TCGA-A2-A0CR	1.20918	PR Neg.	PR_group			TCGA-A2-A0CR	1.20918	HER2 Neg.	HER2_group			TCGA-A2-A0CR	1.20918	ER Neg.	ER_group			TCGA-A2-A0CR	1.20918	TNBC	TNBC_group
							TCGA-AR-A24M	1.019	PR Pos.	PR_group			TCGA-AR-A24M	1.019	HER2 Neg.	HER2_group			TCGA-AR-A24M	1.019	ER Pos.	ER_group			TCGA-AR-A24M	1.019	non-TNBC	TNBC_group
							TCGA-BH-A0BZ	1.00824	PR Neg.	PR_group			TCGA-BH-A0BZ	1.00824	HER2 Neg.	HER2_group			TCGA-BH-A0BZ	1.00824	ER Pos.	ER_group			TCGA-BH-A0BZ	1.00824	non-TNBC	TNBC_group
							TCGA-A8-A07F	1.01409	PR Pos.	PR_group			TCGA-A8-A07F	1.01409	HER2 Neg.	HER2_group			TCGA-A8-A07F	1.01409	ER Neg.	ER_group			TCGA-A8-A07F	1.01409	non-TNBC	TNBC_group
							TCGA-B6-A0RM	1.00863	PR Pos.	PR_group			TCGA-B6-A0RM	1.00863	HER2 Neg.	HER2_group			TCGA-B6-A0RM	1.00863	ER Pos.	ER_group			TCGA-B6-A0RM	1.00863	non-TNBC	TNBC_group
							TCGA-A8-A0A2	1.01024	PR Pos.	PR_group			TCGA-A8-A0A2	1.01024	HER2 Neg.	HER2_group			TCGA-A8-A0A2	1.01024	ER Pos.	ER_group			TCGA-A8-A0A2	1.01024	non-TNBC	TNBC_group
							TCGA-BH-A1EN	1.08359	PR Neg.	PR_group			TCGA-BH-A1EN	1.08359	HER2 Pos.	HER2_group			TCGA-BH-A1EN	1.08359	ER Neg.	ER_group			TCGA-BH-A1EN	1.08359	non-TNBC	TNBC_group
							TCGA-BH-A1EN.1	1.09268	PR Neg.	PR_group			TCGA-BH-A1EN.1	1.09268	HER2 Pos.	HER2_group			TCGA-BH-A1EN.1	1.09268	ER Neg.	ER_group			TCGA-BH-A1EN.1	1.09268	non-TNBC	TNBC_group
							TCGA-C8-A12Y	1.02472	PR Pos.	PR_group			TCGA-C8-A12Y	1.02472	HER2 Pos.	HER2_group			TCGA-C8-A12Y	1.02472	ER Pos.	ER_group			TCGA-C8-A12Y	1.02472	non-TNBC	TNBC_group
							TCGA-B6-A0WT	1.0608	PR Pos.	PR_group			TCGA-B6-A0WT	1.0608	HER2 Pos.	HER2_group			TCGA-B6-A0WT	1.0608	ER Pos.	ER_group			TCGA-B6-A0WT	1.0608	non-TNBC	TNBC_group
							TCGA-C8-A12V	1.04113	PR Neg.	PR_group			TCGA-C8-A12V	1.04113	HER2 Neg.	HER2_group			TCGA-C8-A12V	1.04113	ER Neg.	ER_group			TCGA-C8-A12V	1.04113	TNBC	TNBC_group
							TCGA-EW-A1PC	1.00166	PR Neg.	PR_group			TCGA-EW-A1PC	1.00166	HER2 Pos.	HER2_group			TCGA-EW-A1PC	1.00166	ER Pos.	ER_group			TCGA-EW-A1PC	1.00166	non-TNBC	TNBC_group
							TCGA-A2-A0EO	1.07919	PR Pos.	PR_group			TCGA-A2-A0EO	1.07919	HER2 Pos.	HER2_group			TCGA-A2-A0EO	1.07919	ER Pos.	ER_group			TCGA-A2-A0EO	1.07919	non-TNBC	TNBC_group
							TCGA-A7-A26F	1.01279	PR Neg.	PR_group			TCGA-A7-A26F	1.01279	HER2 Neg.	HER2_group			TCGA-A7-A26F	1.01279	ER Neg.	ER_group			TCGA-A7-A26F	1.01279	TNBC	TNBC_group
							TCGA-A7-A26F.1	1.01805	PR Neg.	PR_group			TCGA-A7-A26F.1	1.01805	HER2 Neg.	HER2_group			TCGA-A7-A26F.1	1.01805	ER Neg.	ER_group			TCGA-A7-A26F.1	1.01805	TNBC	TNBC_group
							TCGA-EW-A1J2	1.03399	PR Pos.	PR_group			TCGA-EW-A1J2	1.03399	HER2 Pos.	HER2_group			TCGA-EW-A1J2	1.03399	ER Pos.	ER_group			TCGA-EW-A1J2	1.03399	non-TNBC	TNBC_group
							TCGA-UL-AAZ6	1.00959	PR Neg.	PR_group			TCGA-UL-AAZ6	1.00959	HER2 Pos.	HER2_group			TCGA-UL-AAZ6	1.00959	ER Neg.	ER_group			TCGA-UL-AAZ6	1.00959	non-TNBC	TNBC_group
							TCGA-A2-A0CL	1.00594	PR Neg.	PR_group			TCGA-A2-A0CL	1.00594	HER2 Neg.	HER2_group			TCGA-A2-A0CL	1.00594	ER Neg.	ER_group			TCGA-A2-A0CL	1.00594	TNBC	TNBC_group
							TCGA-AR-A0U3	1.01014	PR Pos.	PR_group			TCGA-AR-A0U3	1.01014	HER2 Neg.	HER2_group			TCGA-AR-A0U3	1.01014	ER Pos.	ER_group			TCGA-AR-A0U3	1.01014	non-TNBC	TNBC_group
							TCGA-BH-A1F8	1.01728	PR Pos.	PR_group			TCGA-BH-A1F8	1.01728	HER2 Pos.	HER2_group			TCGA-BH-A1F8	1.01728	ER Pos.	ER_group			TCGA-BH-A1F8	1.01728	non-TNBC	TNBC_group
							TCGA-A2-A0CQ	1.0056	PR Pos.	PR_group			TCGA-A2-A0CQ	1.0056	HER2 Neg.	HER2_group			TCGA-A2-A0CQ	1.0056	ER Pos.	ER_group			TCGA-A2-A0CQ	1.0056	non-TNBC	TNBC_group
							TCGA-BH-A6R8	1.11782	PR Pos.	PR_group			TCGA-BH-A6R8	1.11782	HER2 Pos.	HER2_group			TCGA-BH-A6R8	1.11782	ER Pos.	ER_group			TCGA-BH-A6R8	1.11782	non-TNBC	TNBC_group
							TCGA-AR-A1AS	0.998555	PR Pos.	PR_group			TCGA-AR-A1AS	0.998555	HER2 Neg.	HER2_group			TCGA-AR-A1AS	0.998555	ER Neg.	ER_group			TCGA-AR-A1AS	0.998555	non-TNBC	TNBC_group
							TCGA-BH-A0BQ	1.04597	PR Pos.	PR_group			TCGA-BH-A0BQ	1.04597	HER2 Pos.	HER2_group			TCGA-BH-A0BQ	1.04597	ER Neg.	ER_group			TCGA-BH-A0BQ	1.04597	non-TNBC	TNBC_group
							TCGA-BH-A0DP	1.21377	PR Neg.	PR_group			TCGA-BH-A0DP	1.21377	HER2 Pos.	HER2_group			TCGA-BH-A0DP	1.21377	ER Neg.	ER_group			TCGA-BH-A0DP	1.21377	non-TNBC	TNBC_group
							TCGA-A8-A08S	1.00597	PR Pos.	PR_group			TCGA-A8-A08S	1.00597	HER2 Pos.	HER2_group			TCGA-A8-A08S	1.00597	ER Pos.	ER_group			TCGA-A8-A08S	1.00597	non-TNBC	TNBC_group
							TCGA-E2-A1IJ	1.02461	PR Pos.	PR_group			TCGA-E2-A1IJ	1.02461	HER2 Pos.	HER2_group			TCGA-E2-A1IJ	1.02461	ER Pos.	ER_group			TCGA-E2-A1IJ	1.02461	non-TNBC	TNBC_group
							TCGA-B6-A0IH	1.06474	PR Pos.	PR_group			TCGA-B6-A0IH	1.06474	HER2 Pos.	HER2_group			TCGA-B6-A0IH	1.06474	ER Neg.	ER_group			TCGA-B6-A0IH	1.06474	non-TNBC	TNBC_group
							TCGA-A8-A081	1.18076	PR Neg.	PR_group			TCGA-A8-A081	1.18076	HER2 Pos.	HER2_group			TCGA-A8-A081	1.18076	ER Pos.	ER_group			TCGA-A8-A081	1.18076	non-TNBC	TNBC_group
							TCGA-AR-A2LJ	1.06112	PR Neg.	PR_group			TCGA-AR-A2LJ	1.06112	HER2 Pos.	HER2_group			TCGA-AR-A2LJ	1.06112	ER Neg.	ER_group			TCGA-AR-A2LJ	1.06112	non-TNBC	TNBC_group
							TCGA-D8-A1XC	1.00375	PR Pos.	PR_group			TCGA-D8-A1XC	1.00375	HER2 Pos.	HER2_group			TCGA-D8-A1XC	1.00375	ER Pos.	ER_group			TCGA-D8-A1XC	1.00375	non-TNBC	TNBC_group
							TCGA-E9-A1RI	0.998315	PR Neg.	PR_group			TCGA-E9-A1RI	0.998315	HER2 Pos.	HER2_group			TCGA-E9-A1RI	0.998315	ER Neg.	ER_group			TCGA-E9-A1RI	0.998315	non-TNBC	TNBC_group
							TCGA-AC-A62X	1.62899	PR Neg.	PR_group			TCGA-AC-A62X	1.62899	HER2 Pos.	HER2_group			TCGA-AC-A62X	1.62899	ER Neg.	ER_group			TCGA-AC-A62X	1.62899	non-TNBC	TNBC_group
							TCGA-C8-A1HK	1.00437	PR Neg.	PR_group			TCGA-C8-A1HK	1.00437	HER2 Pos.	HER2_group			TCGA-C8-A1HK	1.00437	ER Neg.	ER_group			TCGA-C8-A1HK	1.00437	non-TNBC	TNBC_group
							TCGA-BH-A0B6	1.00171	PR Neg.	PR_group			TCGA-BH-A0B6	1.00171	HER2 Pos.	HER2_group			TCGA-BH-A0B6	1.00171	ER Neg.	ER_group			TCGA-BH-A0B6	1.00171	non-TNBC	TNBC_group
							TCGA-A8-A083	1.00347	PR Pos.	PR_group			TCGA-A8-A083	1.00347	HER2 Neg.	HER2_group			TCGA-A8-A083	1.00347	ER Pos.	ER_group			TCGA-A8-A083	1.00347	non-TNBC	TNBC_group
							TCGA-C8-A12T	0.988839	PR Neg.	PR_group			TCGA-C8-A12T	0.988839	HER2 Pos.	HER2_group			TCGA-C8-A12T	0.988839	ER Neg.	ER_group			TCGA-C8-A12T	0.988839	non-TNBC	TNBC_group
							TCGA-A2-A04X	1.00382	PR Neg.	PR_group			TCGA-A2-A04X	1.00382	HER2 Pos.	HER2_group			TCGA-A2-A04X	1.00382	ER Pos.	ER_group			TCGA-A2-A04X	1.00382	non-TNBC	TNBC_group
							TCGA-D8-A1XA	1.00223	PR Pos.	PR_group			TCGA-D8-A1XA	1.00223	HER2 Pos.	HER2_group			TCGA-D8-A1XA	1.00223	ER Pos.	ER_group			TCGA-D8-A1XA	1.00223	non-TNBC	TNBC_group
							TCGA-BH-A0DT.1	1.01837	PR Pos.	PR_group			TCGA-BH-A0DT.1	1.01837	HER2 Pos.	HER2_group			TCGA-BH-A0DT.1	1.01837	ER Pos.	ER_group			TCGA-BH-A0DT.1	1.01837	non-TNBC	TNBC_group
							TCGA-E2-A15A	1.24159	PR Pos.	PR_group			TCGA-E2-A15A	1.24159	HER2 Neg.	HER2_group			TCGA-E2-A15A	1.24159	ER Neg.	ER_group			TCGA-E2-A15A	1.24159	non-TNBC	TNBC_group
							TCGA-E2-A15A.1	1.24458	PR Pos.	PR_group			TCGA-E2-A15A.1	1.24458	HER2 Neg.	HER2_group			TCGA-E2-A15A.1	1.24458	ER Neg.	ER_group			TCGA-E2-A15A.1	1.24458	non-TNBC	TNBC_group
							TCGA-B6-A408	1.00347	PR Pos.	PR_group			TCGA-B6-A408	1.00347	HER2 Neg.	HER2_group			TCGA-B6-A408	1.00347	ER Pos.	ER_group			TCGA-B6-A408	1.00347	non-TNBC	TNBC_group
							TCGA-AR-A24W	1.1097	PR Pos.	PR_group			TCGA-AR-A24W	1.1097	HER2 Pos.	HER2_group			TCGA-AR-A24W	1.1097	ER Pos.	ER_group			TCGA-AR-A24W	1.1097	non-TNBC	TNBC_group
							TCGA-A7-A0CH.1	1.11608	PR Neg.	PR_group			TCGA-A7-A0CH.1	1.11608	HER2 Neg.	HER2_group			TCGA-A7-A0CH.1	1.11608	ER Neg.	ER_group			TCGA-A7-A0CH.1	1.11608	TNBC	TNBC_group
							TCGA-BH-A1EW.1	1.07919	PR Pos.	PR_group			TCGA-BH-A1EW.1	1.07919	HER2 Neg.	HER2_group			TCGA-BH-A1EW.1	1.07919	ER Pos.	ER_group			TCGA-BH-A1EW.1	1.07919	non-TNBC	TNBC_group
							TCGA-A2-A0EX	1.01436	PR Neg.	PR_group			TCGA-A2-A0EX	1.01436	HER2 Pos.	HER2_group			TCGA-A2-A0EX	1.01436	ER Neg.	ER_group			TCGA-A2-A0EX	1.01436	non-TNBC	TNBC_group
							TCGA-C8-A8HQ	1.02658	PR Neg.	PR_group			TCGA-C8-A8HQ	1.02658	HER2 Pos.	HER2_group			TCGA-C8-A8HQ	1.02658	ER Pos.	ER_group			TCGA-C8-A8HQ	1.02658	non-TNBC	TNBC_group
							TCGA-B6-A0RU	1.16345	PR Neg.	PR_group			TCGA-B6-A0RU	1.16345	HER2 Neg.	HER2_group			TCGA-B6-A0RU	1.16345	ER Neg.	ER_group			TCGA-B6-A0RU	1.16345	TNBC	TNBC_group
							TCGA-A7-A0CE	1.15241	PR Neg.	PR_group			TCGA-A7-A0CE	1.15241	HER2 Pos.	HER2_group			TCGA-A7-A0CE	1.15241	ER Neg.	ER_group			TCGA-A7-A0CE	1.15241	non-TNBC	TNBC_group
							TCGA-A7-A3IY	1.08461	PR Pos.	PR_group			TCGA-A7-A3IY	1.08461	HER2 Neg.	HER2_group			TCGA-A7-A3IY	1.08461	ER Pos.	ER_group			TCGA-A7-A3IY	1.08461	non-TNBC	TNBC_group
							TCGA-GM-A2DI	1.02943	PR Pos.	PR_group			TCGA-GM-A2DI	1.02943	HER2 Neg.	HER2_group			TCGA-GM-A2DI	1.02943	ER Pos.	ER_group			TCGA-GM-A2DI	1.02943	non-TNBC	TNBC_group
							TCGA-E9-A1N4	1.31693	PR Neg.	PR_group			TCGA-E9-A1N4	1.31693	HER2 Pos.	HER2_group			TCGA-E9-A1N4	1.31693	ER Neg.	ER_group			TCGA-E9-A1N4	1.31693	non-TNBC	TNBC_group
							TCGA-E9-A243	1.94622	PR Neg.	PR_group			TCGA-E9-A243	1.94622	HER2 Pos.	HER2_group			TCGA-E9-A243	1.94622	ER Neg.	ER_group			TCGA-E9-A243	1.94622	non-TNBC	TNBC_group
							TCGA-E2-A1LH.1	1.06481	PR Neg.	PR_group			TCGA-E2-A1LH.1	1.06481	HER2 Pos.	HER2_group			TCGA-E2-A1LH.1	1.06481	ER Neg.	ER_group			TCGA-E2-A1LH.1	1.06481	non-TNBC	TNBC_group
							TCGA-E2-A159	1.07117	PR Neg.	PR_group			TCGA-E2-A159	1.07117	HER2 Neg.	HER2_group			TCGA-E2-A159	1.07117	ER Neg.	ER_group			TCGA-E2-A159	1.07117	TNBC	TNBC_group
							TCGA-BH-A1FG	1.12682	PR Neg.	PR_group			TCGA-BH-A1FG	1.12682	HER2 Neg.	HER2_group			TCGA-BH-A1FG	1.12682	ER Neg.	ER_group			TCGA-BH-A1FG	1.12682	TNBC	TNBC_group
							TCGA-LL-A7T0	1.01676	PR Neg.	PR_group			TCGA-LL-A7T0	1.01676	HER2 Pos.	HER2_group			TCGA-LL-A7T0	1.01676	ER Pos.	ER_group			TCGA-LL-A7T0	1.01676	non-TNBC	TNBC_group
							TCGA-D8-A27N	1.00485	PR Neg.	PR_group			TCGA-D8-A27N	1.00485	HER2 Pos.	HER2_group			TCGA-D8-A27N	1.00485	ER Neg.	ER_group			TCGA-D8-A27N	1.00485	non-TNBC	TNBC_group
							TCGA-A8-A08Z	1.00449	PR Neg.	PR_group			TCGA-A8-A08Z	1.00449	HER2 Pos.	HER2_group			TCGA-A8-A08Z	1.00449	ER Neg.	ER_group			TCGA-A8-A08Z	1.00449	non-TNBC	TNBC_group
							TCGA-AC-A5XS	1.57249	PR Pos.	PR_group			TCGA-AC-A5XS	1.57249	HER2 Neg.	HER2_group			TCGA-AC-A5XS	1.57249	ER Pos.	ER_group			TCGA-AC-A5XS	1.57249	non-TNBC	TNBC_group
							TCGA-B6-A400	1.13681	PR Neg.	PR_group			TCGA-B6-A400	1.13681	HER2 Neg.	HER2_group			TCGA-B6-A400	1.13681	ER Neg.	ER_group			TCGA-B6-A400	1.13681	TNBC	TNBC_group
							TCGA-E2-A1BC.1	1.0015	PR Neg.	PR_group			TCGA-E2-A1BC.1	1.0015	HER2 Neg.	HER2_group			TCGA-E2-A1BC.1	1.0015	ER Neg.	ER_group			TCGA-E2-A1BC.1	1.0015	TNBC	TNBC_group
							TCGA-C8-A26Z	1.01006	PR Pos.	PR_group			TCGA-C8-A26Z	1.01006	HER2 Pos.	HER2_group			TCGA-C8-A26Z	1.01006	ER Pos.	ER_group			TCGA-C8-A26Z	1.01006	non-TNBC	TNBC_group
							TCGA-AC-A2QJ	1.10067	PR Neg.	PR_group			TCGA-AC-A2QJ	1.10067	HER2 Neg.	HER2_group			TCGA-AC-A2QJ	1.10067	ER Neg.	ER_group			TCGA-AC-A2QJ	1.10067	TNBC	TNBC_group
							TCGA-AR-A24R	1.00294	PR Pos.	PR_group			TCGA-AR-A24R	1.00294	HER2 Neg.	HER2_group			TCGA-AR-A24R	1.00294	ER Pos.	ER_group			TCGA-AR-A24R	1.00294	non-TNBC	TNBC_group
							TCGA-A8-A08H	1.0171	PR Neg.	PR_group			TCGA-A8-A08H	1.0171	HER2 Neg.	HER2_group			TCGA-A8-A08H	1.0171	ER Neg.	ER_group			TCGA-A8-A08H	1.0171	TNBC	TNBC_group
							TCGA-EW-A1PG	1.04541	PR Neg.	PR_group			TCGA-EW-A1PG	1.04541	HER2 Neg.	HER2_group			TCGA-EW-A1PG	1.04541	ER Neg.	ER_group			TCGA-EW-A1PG	1.04541	TNBC	TNBC_group
							TCGA-BH-A1FN	1.25255	PR Neg.	PR_group			TCGA-BH-A1FN	1.25255	HER2 Pos.	HER2_group			TCGA-BH-A1FN	1.25255	ER Neg.	ER_group			TCGA-BH-A1FN	1.25255	non-TNBC	TNBC_group
							TCGA-BH-A0HB	1.00003	PR Pos.	PR_group			TCGA-BH-A0HB	1.00003	HER2 Pos.	HER2_group			TCGA-BH-A0HB	1.00003	ER Pos.	ER_group			TCGA-BH-A0HB	1.00003	non-TNBC	TNBC_group
							TCGA-BH-A1FN.1	1.2487	PR Neg.	PR_group			TCGA-BH-A1FN.1	1.2487	HER2 Pos.	HER2_group			TCGA-BH-A1FN.1	1.2487	ER Neg.	ER_group			TCGA-BH-A1FN.1	1.2487	non-TNBC	TNBC_group
							TCGA-E2-A1BD	1.00893	PR Pos.	PR_group			TCGA-E2-A1BD	1.00893	HER2 Neg.	HER2_group			TCGA-E2-A1BD	1.00893	ER Pos.	ER_group			TCGA-E2-A1BD	1.00893	non-TNBC	TNBC_group
							TCGA-A7-A5ZV	2.82714	PR Neg.	PR_group			TCGA-A7-A5ZV	2.82714	HER2 Neg.	HER2_group			TCGA-A7-A5ZV	2.82714	ER Neg.	ER_group			TCGA-A7-A5ZV	2.82714	TNBC	TNBC_group
							TCGA-B6-A1KN	1.01466	PR Neg.	PR_group			TCGA-B6-A1KN	1.01466	HER2 Pos.	HER2_group			TCGA-B6-A1KN	1.01466	ER Pos.	ER_group			TCGA-B6-A1KN	1.01466	non-TNBC	TNBC_group
							TCGA-AR-A1AH	1.11744	PR Neg.	PR_group			TCGA-AR-A1AH	1.11744	HER2 Pos.	HER2_group			TCGA-AR-A1AH	1.11744	ER Neg.	ER_group			TCGA-AR-A1AH	1.11744	non-TNBC	TNBC_group
							TCGA-A8-A09X	0.994355	PR Neg.	PR_group			TCGA-A8-A09X	0.994355	HER2 Neg.	HER2_group			TCGA-A8-A09X	0.994355	ER Neg.	ER_group			TCGA-A8-A09X	0.994355	TNBC	TNBC_group
							TCGA-BH-A208.1	1.30167	PR Neg.	PR_group			TCGA-BH-A208.1	1.30167	HER2 Pos.	HER2_group			TCGA-BH-A208.1	1.30167	ER Neg.	ER_group			TCGA-BH-A208.1	1.30167	non-TNBC	TNBC_group
							TCGA-GM-A2DM	1.01158	PR Pos.	PR_group			TCGA-GM-A2DM	1.01158	HER2 Pos.	HER2_group			TCGA-GM-A2DM	1.01158	ER Pos.	ER_group			TCGA-GM-A2DM	1.01158	non-TNBC	TNBC_group
							TCGA-B6-A402	1.2816	PR Neg.	PR_group			TCGA-B6-A402	1.2816	HER2 Pos.	HER2_group			TCGA-B6-A402	1.2816	ER Neg.	ER_group			TCGA-B6-A402	1.2816	non-TNBC	TNBC_group
							TCGA-A2-A0YJ	1.27283	PR Neg.	PR_group			TCGA-A2-A0YJ	1.27283	HER2 Pos.	HER2_group			TCGA-A2-A0YJ	1.27283	ER Neg.	ER_group			TCGA-A2-A0YJ	1.27283	non-TNBC	TNBC_group
							TCGA-BH-A1FM.1	1.00779	PR Pos.	PR_group			TCGA-BH-A1FM.1	1.00779	HER2 Neg.	HER2_group			TCGA-BH-A1FM.1	1.00779	ER Pos.	ER_group			TCGA-BH-A1FM.1	1.00779	non-TNBC	TNBC_group
							TCGA-D8-A141	1.01047	PR Pos.	PR_group			TCGA-D8-A141	1.01047	HER2 Neg.	HER2_group			TCGA-D8-A141	1.01047	ER Neg.	ER_group			TCGA-D8-A141	1.01047	non-TNBC	TNBC_group
							TCGA-AR-A1AN	1.00077	PR Pos.	PR_group			TCGA-AR-A1AN	1.00077	HER2 Neg.	HER2_group			TCGA-AR-A1AN	1.00077	ER Pos.	ER_group			TCGA-AR-A1AN	1.00077	non-TNBC	TNBC_group
							TCGA-BH-A18S	1.00816	PR Pos.	PR_group			TCGA-BH-A18S	1.00816	HER2 Pos.	HER2_group			TCGA-BH-A18S	1.00816	ER Pos.	ER_group			TCGA-BH-A18S	1.00816	non-TNBC	TNBC_group
							TCGA-GM-A2DH	1.00003	PR Neg.	PR_group			TCGA-GM-A2DH	1.00003	HER2 Pos.	HER2_group			TCGA-GM-A2DH	1.00003	ER Neg.	ER_group			TCGA-GM-A2DH	1.00003	non-TNBC	TNBC_group
							TCGA-AC-A23H.1	1.24602	PR Neg.	PR_group			TCGA-AC-A23H.1	1.24602	HER2 Pos.	HER2_group			TCGA-AC-A23H.1	1.24602	ER Neg.	ER_group			TCGA-AC-A23H.1	1.24602	non-TNBC	TNBC_group
							TCGA-OL-A5RZ	1.00349	PR Neg.	PR_group			TCGA-OL-A5RZ	1.00349	HER2 Pos.	HER2_group			TCGA-OL-A5RZ	1.00349	ER Neg.	ER_group			TCGA-OL-A5RZ	1.00349	non-TNBC	TNBC_group
							TCGA-OL-A5RX	1.10936	PR Pos.	PR_group			TCGA-OL-A5RX	1.10936	HER2 Pos.	HER2_group			TCGA-OL-A5RX	1.10936	ER Pos.	ER_group			TCGA-OL-A5RX	1.10936	non-TNBC	TNBC_group
							TCGA-C8-A273	1.0132	PR Pos.	PR_group			TCGA-C8-A273	1.0132	HER2 Pos.	HER2_group			TCGA-C8-A273	1.0132	ER Pos.	ER_group			TCGA-C8-A273	1.0132	non-TNBC	TNBC_group
							TCGA-A2-A0CK	1.05216	PR Neg.	PR_group			TCGA-A2-A0CK	1.05216	HER2 Pos.	HER2_group			TCGA-A2-A0CK	1.05216	ER Neg.	ER_group			TCGA-A2-A0CK	1.05216	non-TNBC	TNBC_group
							TCGA-B6-A0X7	1.01473	PR Pos.	PR_group			TCGA-B6-A0X7	1.01473	HER2 Pos.	HER2_group			TCGA-B6-A0X7	1.01473	ER Neg.	ER_group			TCGA-B6-A0X7	1.01473	non-TNBC	TNBC_group
							TCGA-A2-A4RY	1.15462	PR Neg.	PR_group			TCGA-A2-A4RY	1.15462	HER2 Pos.	HER2_group			TCGA-A2-A4RY	1.15462	ER Neg.	ER_group			TCGA-A2-A4RY	1.15462	non-TNBC	TNBC_group
							TCGA-E9-A1RC	0.991284	PR Neg.	PR_group			TCGA-E9-A1RC	0.991284	HER2 Neg.	HER2_group			TCGA-E9-A1RC	0.991284	ER Neg.	ER_group			TCGA-E9-A1RC	0.991284	TNBC	TNBC_group
							TCGA-E2-A1L9	0.993806	PR Pos.	PR_group			TCGA-E2-A1L9	0.993806	HER2 Neg.	HER2_group			TCGA-E2-A1L9	0.993806	ER Pos.	ER_group			TCGA-E2-A1L9	0.993806	non-TNBC	TNBC_group
							TCGA-BH-A8FY	1.00982	PR Pos.	PR_group			TCGA-BH-A8FY	1.00982	HER2 Neg.	HER2_group			TCGA-BH-A8FY	1.00982	ER Pos.	ER_group			TCGA-BH-A8FY	1.00982	non-TNBC	TNBC_group
							TCGA-E2-A9RU	1.00225	PR Neg.	PR_group			TCGA-E2-A9RU	1.00225	HER2 Neg.	HER2_group			TCGA-E2-A9RU	1.00225	ER Neg.	ER_group			TCGA-E2-A9RU	1.00225	TNBC	TNBC_group
							TCGA-AC-A3QP	1.07747	PR Neg.	PR_group			TCGA-AC-A3QP	1.07747	HER2 Pos.	HER2_group			TCGA-AC-A3QP	1.07747	ER Neg.	ER_group			TCGA-AC-A3QP	1.07747	non-TNBC	TNBC_group
							TCGA-A7-A13E.2	1.04452	PR Neg.	PR_group			TCGA-A7-A13E.2	1.04452	HER2 Neg.	HER2_group			TCGA-A7-A13E.2	1.04452	ER Neg.	ER_group			TCGA-A7-A13E.2	1.04452	TNBC	TNBC_group
							TCGA-BH-A0DH	1.00924	PR Pos.	PR_group			TCGA-BH-A0DH	1.00924	HER2 Neg.	HER2_group			TCGA-BH-A0DH	1.00924	ER Pos.	ER_group			TCGA-BH-A0DH	1.00924	non-TNBC	TNBC_group
							TCGA-A8-A09W	0.999677	PR Pos.	PR_group			TCGA-A8-A09W	0.999677	HER2 Neg.	HER2_group			TCGA-A8-A09W	0.999677	ER Pos.	ER_group			TCGA-A8-A09W	0.999677	non-TNBC	TNBC_group
							TCGA-B6-A0RV	1.09042	PR Pos.	PR_group			TCGA-B6-A0RV	1.09042	HER2 Pos.	HER2_group			TCGA-B6-A0RV	1.09042	ER Pos.	ER_group			TCGA-B6-A0RV	1.09042	non-TNBC	TNBC_group
							TCGA-D8-A1JT	1.00837	PR Pos.	PR_group			TCGA-D8-A1JT	1.00837	HER2 Neg.	HER2_group			TCGA-D8-A1JT	1.00837	ER Pos.	ER_group			TCGA-D8-A1JT	1.00837	non-TNBC	TNBC_group
							TCGA-E9-A1R3	1.26828	PR Pos.	PR_group			TCGA-E9-A1R3	1.26828	HER2 Pos.	HER2_group			TCGA-E9-A1R3	1.26828	ER Pos.	ER_group			TCGA-E9-A1R3	1.26828	non-TNBC	TNBC_group
							TCGA-B6-A401	1.01258	PR Pos.	PR_group			TCGA-B6-A401	1.01258	HER2 Pos.	HER2_group			TCGA-B6-A401	1.01258	ER Pos.	ER_group			TCGA-B6-A401	1.01258	non-TNBC	TNBC_group
							TCGA-E2-A570	1.00111	PR Pos.	PR_group			TCGA-E2-A570	1.00111	HER2 Neg.	HER2_group			TCGA-E2-A570	1.00111	ER Pos.	ER_group			TCGA-E2-A570	1.00111	non-TNBC	TNBC_group
							TCGA-A8-A07O	1.02685	PR Neg.	PR_group			TCGA-A8-A07O	1.02685	HER2 Pos.	HER2_group			TCGA-A8-A07O	1.02685	ER Neg.	ER_group			TCGA-A8-A07O	1.02685	non-TNBC	TNBC_group
							TCGA-C8-A275	1.00859	PR Neg.	PR_group			TCGA-C8-A275	1.00859	HER2 Pos.	HER2_group			TCGA-C8-A275	1.00859	ER Neg.	ER_group			TCGA-C8-A275	1.00859	non-TNBC	TNBC_group
							TCGA-S3-AA0Z	2.39897	PR Neg.	PR_group			TCGA-S3-AA0Z	2.39897	HER2 Pos.	HER2_group			TCGA-S3-AA0Z	2.39897	ER Neg.	ER_group			TCGA-S3-AA0Z	2.39897	non-TNBC	TNBC_group
							TCGA-E2-A1LA	1.01545	PR Pos.	PR_group			TCGA-E2-A1LA	1.01545	HER2 Pos.	HER2_group			TCGA-E2-A1LA	1.01545	ER Pos.	ER_group			TCGA-E2-A1LA	1.01545	non-TNBC	TNBC_group
							TCGA-E9-A229	1.01967	PR Pos.	PR_group			TCGA-E9-A229	1.01967	HER2 Pos.	HER2_group			TCGA-E9-A229	1.01967	ER Pos.	ER_group			TCGA-E9-A229	1.01967	non-TNBC	TNBC_group
							TCGA-A2-A04P	1.46747	PR Neg.	PR_group			TCGA-A2-A04P	1.46747	HER2 Pos.	HER2_group			TCGA-A2-A04P	1.46747	ER Neg.	ER_group			TCGA-A2-A04P	1.46747	non-TNBC	TNBC_group
							TCGA-E2-A10F	1.00361	PR Pos.	PR_group			TCGA-E2-A10F	1.00361	HER2 Neg.	HER2_group			TCGA-E2-A10F	1.00361	ER Neg.	ER_group			TCGA-E2-A10F	1.00361	non-TNBC	TNBC_group
							TCGA-D8-A1XM	1.01293	PR Pos.	PR_group			TCGA-D8-A1XM	1.01293	HER2 Pos.	HER2_group			TCGA-D8-A1XM	1.01293	ER Pos.	ER_group			TCGA-D8-A1XM	1.01293	non-TNBC	TNBC_group
							TCGA-AN-A0FW	1.00355	PR Pos.	PR_group			TCGA-AN-A0FW	1.00355	HER2 Pos.	HER2_group			TCGA-AN-A0FW	1.00355	ER Pos.	ER_group			TCGA-AN-A0FW	1.00355	non-TNBC	TNBC_group
							TCGA-LL-A6FQ	1.01789	PR Pos.	PR_group			TCGA-LL-A6FQ	1.01789	HER2 Pos.	HER2_group			TCGA-LL-A6FQ	1.01789	ER Pos.	ER_group			TCGA-LL-A6FQ	1.01789	non-TNBC	TNBC_group
							TCGA-E2-A1LS.1	1.03784	PR Neg.	PR_group			TCGA-E2-A1LS.1	1.03784	HER2 Neg.	HER2_group			TCGA-E2-A1LS.1	1.03784	ER Neg.	ER_group			TCGA-E2-A1LS.1	1.03784	TNBC	TNBC_group
							TCGA-B6-A0RS	1.00943	PR Neg.	PR_group			TCGA-B6-A0RS	1.00943	HER2 Pos.	HER2_group			TCGA-B6-A0RS	1.00943	ER Neg.	ER_group			TCGA-B6-A0RS	1.00943	non-TNBC	TNBC_group
							TCGA-AO-A0J7	1.01139	PR Pos.	PR_group			TCGA-AO-A0J7	1.01139	HER2 Pos.	HER2_group			TCGA-AO-A0J7	1.01139	ER Pos.	ER_group			TCGA-AO-A0J7	1.01139	non-TNBC	TNBC_group
							TCGA-E9-A3X8	1.055	PR Pos.	PR_group			TCGA-E9-A3X8	1.055	HER2 Neg.	HER2_group			TCGA-E9-A3X8	1.055	ER Pos.	ER_group			TCGA-E9-A3X8	1.055	non-TNBC	TNBC_group
							TCGA-B6-A3ZX	1.06735	PR Neg.	PR_group			TCGA-B6-A3ZX	1.06735	HER2 Neg.	HER2_group			TCGA-B6-A3ZX	1.06735	ER Neg.	ER_group			TCGA-B6-A3ZX	1.06735	TNBC	TNBC_group
							TCGA-C8-A3M7	1.04172	PR Neg.	PR_group			TCGA-C8-A3M7	1.04172	HER2 Neg.	HER2_group			TCGA-C8-A3M7	1.04172	ER Neg.	ER_group			TCGA-C8-A3M7	1.04172	TNBC	TNBC_group
							TCGA-A2-A0T0	1.20392	PR Neg.	PR_group			TCGA-A2-A0T0	1.20392	HER2 Neg.	HER2_group			TCGA-A2-A0T0	1.20392	ER Neg.	ER_group			TCGA-A2-A0T0	1.20392	TNBC	TNBC_group
							TCGA-OL-A66J	1.00059	PR Neg.	PR_group			TCGA-OL-A66J	1.00059	HER2 Pos.	HER2_group			TCGA-OL-A66J	1.00059	ER Pos.	ER_group			TCGA-OL-A66J	1.00059	non-TNBC	TNBC_group
							TCGA-EW-A6SC	1.01477	PR Pos.	PR_group			TCGA-EW-A6SC	1.01477	HER2 Pos.	HER2_group			TCGA-EW-A6SC	1.01477	ER Pos.	ER_group			TCGA-EW-A6SC	1.01477	non-TNBC	TNBC_group
							TCGA-AN-A0AJ	1.00483	PR Pos.	PR_group			TCGA-AN-A0AJ	1.00483	HER2 Neg.	HER2_group			TCGA-AN-A0AJ	1.00483	ER Neg.	ER_group			TCGA-AN-A0AJ	1.00483	non-TNBC	TNBC_group
							TCGA-BH-A0DV	1.04157	PR Neg.	PR_group			TCGA-BH-A0DV	1.04157	HER2 Neg.	HER2_group			TCGA-BH-A0DV	1.04157	ER Neg.	ER_group			TCGA-BH-A0DV	1.04157	TNBC	TNBC_group
							TCGA-AQ-A54O	1.00039	PR Pos.	PR_group			TCGA-AQ-A54O	1.00039	HER2 Neg.	HER2_group			TCGA-AQ-A54O	1.00039	ER Pos.	ER_group			TCGA-AQ-A54O	1.00039	non-TNBC	TNBC_group
							TCGA-A2-A0CU	1.37078	PR Neg.	PR_group			TCGA-A2-A0CU	1.37078	HER2 Neg.	HER2_group			TCGA-A2-A0CU	1.37078	ER Pos.	ER_group			TCGA-A2-A0CU	1.37078	non-TNBC	TNBC_group
							TCGA-AR-A2LH	1.0546	PR Neg.	PR_group			TCGA-AR-A2LH	1.0546	HER2 Pos.	HER2_group			TCGA-AR-A2LH	1.0546	ER Neg.	ER_group			TCGA-AR-A2LH	1.0546	non-TNBC	TNBC_group
							TCGA-BH-A0AU.1	1.37813	PR Neg.	PR_group			TCGA-BH-A0AU.1	1.37813	HER2 Pos.	HER2_group			TCGA-BH-A0AU.1	1.37813	ER Neg.	ER_group			TCGA-BH-A0AU.1	1.37813	non-TNBC	TNBC_group
							TCGA-A8-A09D	1.00198	PR Neg.	PR_group			TCGA-A8-A09D	1.00198	HER2 Pos.	HER2_group			TCGA-A8-A09D	1.00198	ER Neg.	ER_group			TCGA-A8-A09D	1.00198	non-TNBC	TNBC_group
							TCGA-D8-A1Y1	0.997145	PR Pos.	PR_group			TCGA-D8-A1Y1	0.997145	HER2 Pos.	HER2_group			TCGA-D8-A1Y1	0.997145	ER Pos.	ER_group			TCGA-D8-A1Y1	0.997145	non-TNBC	TNBC_group
							TCGA-AO-A1KP	1.081	PR Pos.	PR_group			TCGA-AO-A1KP	1.081	HER2 Neg.	HER2_group			TCGA-AO-A1KP	1.081	ER Pos.	ER_group			TCGA-AO-A1KP	1.081	non-TNBC	TNBC_group
							TCGA-A8-A092	1.04114	PR Neg.	PR_group			TCGA-A8-A092	1.04114	HER2 Pos.	HER2_group			TCGA-A8-A092	1.04114	ER Pos.	ER_group			TCGA-A8-A092	1.04114	non-TNBC	TNBC_group
							TCGA-A8-A09G	1.00033	PR Neg.	PR_group			TCGA-A8-A09G	1.00033	HER2 Pos.	HER2_group			TCGA-A8-A09G	1.00033	ER Neg.	ER_group			TCGA-A8-A09G	1.00033	non-TNBC	TNBC_group
							TCGA-E9-A1RD	0.996224	PR Pos.	PR_group			TCGA-E9-A1RD	0.996224	HER2 Pos.	HER2_group			TCGA-E9-A1RD	0.996224	ER Pos.	ER_group			TCGA-E9-A1RD	0.996224	non-TNBC	TNBC_group
							TCGA-OL-A6VO	1.2052	PR Neg.	PR_group			TCGA-OL-A6VO	1.2052	HER2 Pos.	HER2_group			TCGA-OL-A6VO	1.2052	ER Neg.	ER_group			TCGA-OL-A6VO	1.2052	non-TNBC	TNBC_group
							TCGA-E9-A1RD.1	0.999782	PR Pos.	PR_group			TCGA-E9-A1RD.1	0.999782	HER2 Pos.	HER2_group			TCGA-E9-A1RD.1	0.999782	ER Pos.	ER_group			TCGA-E9-A1RD.1	0.999782	non-TNBC	TNBC_group
							TCGA-AO-A0J3	1.00674	PR Pos.	PR_group			TCGA-AO-A0J3	1.00674	HER2 Pos.	HER2_group			TCGA-AO-A0J3	1.00674	ER Pos.	ER_group			TCGA-AO-A0J3	1.00674	non-TNBC	TNBC_group
							TCGA-AR-A1AO	1.10324	PR Neg.	PR_group			TCGA-AR-A1AO	1.10324	HER2 Neg.	HER2_group			TCGA-AR-A1AO	1.10324	ER Neg.	ER_group			TCGA-AR-A1AO	1.10324	TNBC	TNBC_group
							TCGA-AR-A254	1.00726	PR Pos.	PR_group			TCGA-AR-A254	1.00726	HER2 Pos.	HER2_group			TCGA-AR-A254	1.00726	ER Neg.	ER_group			TCGA-AR-A254	1.00726	non-TNBC	TNBC_group
							TCGA-D8-A27L	1.08884	PR Pos.	PR_group			TCGA-D8-A27L	1.08884	HER2 Neg.	HER2_group			TCGA-D8-A27L	1.08884	ER Neg.	ER_group			TCGA-D8-A27L	1.08884	non-TNBC	TNBC_group
							TCGA-D8-A1J8	1.03601	PR Pos.	PR_group			TCGA-D8-A1J8	1.03601	HER2 Neg.	HER2_group			TCGA-D8-A1J8	1.03601	ER Pos.	ER_group			TCGA-D8-A1J8	1.03601	non-TNBC	TNBC_group
							TCGA-GM-A4E0	1.09472	PR Pos.	PR_group			TCGA-GM-A4E0	1.09472	HER2 Pos.	HER2_group			TCGA-GM-A4E0	1.09472	ER Neg.	ER_group			TCGA-GM-A4E0	1.09472	non-TNBC	TNBC_group
							TCGA-BH-A0E1	1.458	PR Neg.	PR_group			TCGA-BH-A0E1	1.458	HER2 Pos.	HER2_group			TCGA-BH-A0E1	1.458	ER Neg.	ER_group			TCGA-BH-A0E1	1.458	non-TNBC	TNBC_group
							TCGA-E2-A14X	1.72028	PR Neg.	PR_group			TCGA-E2-A14X	1.72028	HER2 Pos.	HER2_group			TCGA-E2-A14X	1.72028	ER Neg.	ER_group			TCGA-E2-A14X	1.72028	non-TNBC	TNBC_group
							TCGA-AQ-A04H	0.99528	PR Pos.	PR_group			TCGA-AQ-A04H	0.99528	HER2 Pos.	HER2_group			TCGA-AQ-A04H	0.99528	ER Pos.	ER_group			TCGA-AQ-A04H	0.99528	non-TNBC	TNBC_group
							TCGA-BH-A0BR	1.00561	PR Neg.	PR_group			TCGA-BH-A0BR	1.00561	HER2 Neg.	HER2_group			TCGA-BH-A0BR	1.00561	ER Neg.	ER_group			TCGA-BH-A0BR	1.00561	TNBC	TNBC_group
							TCGA-BH-A0HY	0.992868	PR Neg.	PR_group			TCGA-BH-A0HY	0.992868	HER2 Pos.	HER2_group			TCGA-BH-A0HY	0.992868	ER Neg.	ER_group			TCGA-BH-A0HY	0.992868	non-TNBC	TNBC_group
							TCGA-BH-A42U	1.31758	PR Neg.	PR_group			TCGA-BH-A42U	1.31758	HER2 Pos.	HER2_group			TCGA-BH-A42U	1.31758	ER Neg.	ER_group			TCGA-BH-A42U	1.31758	non-TNBC	TNBC_group
							TCGA-A8-A08T	0.994239	PR Pos.	PR_group			TCGA-A8-A08T	0.994239	HER2 Pos.	HER2_group			TCGA-A8-A08T	0.994239	ER Pos.	ER_group			TCGA-A8-A08T	0.994239	non-TNBC	TNBC_group
							TCGA-A7-A13H	1.03423	PR Pos.	PR_group			TCGA-A7-A13H	1.03423	HER2 Pos.	HER2_group			TCGA-A7-A13H	1.03423	ER Pos.	ER_group			TCGA-A7-A13H	1.03423	non-TNBC	TNBC_group
							TCGA-A2-A0CW	1.0653	PR Pos.	PR_group			TCGA-A2-A0CW	1.0653	HER2 Neg.	HER2_group			TCGA-A2-A0CW	1.0653	ER Pos.	ER_group			TCGA-A2-A0CW	1.0653	non-TNBC	TNBC_group
							TCGA-AN-A041	1.11939	PR Neg.	PR_group			TCGA-AN-A041	1.11939	HER2 Pos.	HER2_group			TCGA-AN-A041	1.11939	ER Pos.	ER_group			TCGA-AN-A041	1.11939	non-TNBC	TNBC_group
							TCGA-AC-A3W5	1.00844	PR Neg.	PR_group			TCGA-AC-A3W5	1.00844	HER2 Pos.	HER2_group			TCGA-AC-A3W5	1.00844	ER Neg.	ER_group			TCGA-AC-A3W5	1.00844	non-TNBC	TNBC_group
							TCGA-A2-A0D0	1.11009	PR Neg.	PR_group			TCGA-A2-A0D0	1.11009	HER2 Neg.	HER2_group			TCGA-A2-A0D0	1.11009	ER Neg.	ER_group			TCGA-A2-A0D0	1.11009	TNBC	TNBC_group
							TCGA-EW-A1PA	1.01303	PR Pos.	PR_group			TCGA-EW-A1PA	1.01303	HER2 Pos.	HER2_group			TCGA-EW-A1PA	1.01303	ER Pos.	ER_group			TCGA-EW-A1PA	1.01303	non-TNBC	TNBC_group
							TCGA-BH-A0BA	1.32895	PR Neg.	PR_group			TCGA-BH-A0BA	1.32895	HER2 Pos.	HER2_group			TCGA-BH-A0BA	1.32895	ER Neg.	ER_group			TCGA-BH-A0BA	1.32895	non-TNBC	TNBC_group
							TCGA-E9-A227	1.00356	PR Pos.	PR_group			TCGA-E9-A227	1.00356	HER2 Neg.	HER2_group			TCGA-E9-A227	1.00356	ER Pos.	ER_group			TCGA-E9-A227	1.00356	non-TNBC	TNBC_group
							TCGA-E9-A2JS	1.00042	PR Pos.	PR_group			TCGA-E9-A2JS	1.00042	HER2 Neg.	HER2_group			TCGA-E9-A2JS	1.00042	ER Pos.	ER_group			TCGA-E9-A2JS	1.00042	non-TNBC	TNBC_group
							TCGA-C8-A1HM	1.01819	PR Pos.	PR_group			TCGA-C8-A1HM	1.01819	HER2 Neg.	HER2_group			TCGA-C8-A1HM	1.01819	ER Pos.	ER_group			TCGA-C8-A1HM	1.01819	non-TNBC	TNBC_group
							TCGA-OL-A5DA	1.02282	PR Pos.	PR_group			TCGA-OL-A5DA	1.02282	HER2 Pos.	HER2_group			TCGA-OL-A5DA	1.02282	ER Neg.	ER_group			TCGA-OL-A5DA	1.02282	non-TNBC	TNBC_group
							TCGA-A8-A08L	1.00514	PR Neg.	PR_group			TCGA-A8-A08L	1.00514	HER2 Pos.	HER2_group			TCGA-A8-A08L	1.00514	ER Neg.	ER_group			TCGA-A8-A08L	1.00514	non-TNBC	TNBC_group
							TCGA-AR-A24N	1.00013	PR Pos.	PR_group			TCGA-AR-A24N	1.00013	HER2 Neg.	HER2_group			TCGA-AR-A24N	1.00013	ER Pos.	ER_group			TCGA-AR-A24N	1.00013	non-TNBC	TNBC_group
							TCGA-E2-A14Q	1.08205	PR Pos.	PR_group			TCGA-E2-A14Q	1.08205	HER2 Pos.	HER2_group			TCGA-E2-A14Q	1.08205	ER Pos.	ER_group			TCGA-E2-A14Q	1.08205	non-TNBC	TNBC_group
							TCGA-AN-A0FK	1.00547	PR Pos.	PR_group			TCGA-AN-A0FK	1.00547	HER2 Neg.	HER2_group			TCGA-AN-A0FK	1.00547	ER Pos.	ER_group			TCGA-AN-A0FK	1.00547	non-TNBC	TNBC_group
							TCGA-E2-A154	1.0161	PR Pos.	PR_group			TCGA-E2-A154	1.0161	HER2 Neg.	HER2_group			TCGA-E2-A154	1.0161	ER Pos.	ER_group			TCGA-E2-A154	1.0161	non-TNBC	TNBC_group
							TCGA-5T-A9QA	0.999671	PR Neg.	PR_group			TCGA-5T-A9QA	0.999671	HER2 Pos.	HER2_group			TCGA-5T-A9QA	0.999671	ER Pos.	ER_group			TCGA-5T-A9QA	0.999671	non-TNBC	TNBC_group
							TCGA-BH-A0H5	1.21549	PR Neg.	PR_group			TCGA-BH-A0H5	1.21549	HER2 Pos.	HER2_group			TCGA-BH-A0H5	1.21549	ER Neg.	ER_group			TCGA-BH-A0H5	1.21549	non-TNBC	TNBC_group
							TCGA-BH-A18J	1.20584	PR Neg.	PR_group			TCGA-BH-A18J	1.20584	HER2 Pos.	HER2_group			TCGA-BH-A18J	1.20584	ER Neg.	ER_group			TCGA-BH-A18J	1.20584	non-TNBC	TNBC_group
							TCGA-AR-A5QQ	1.0128	PR Neg.	PR_group			TCGA-AR-A5QQ	1.0128	HER2 Neg.	HER2_group			TCGA-AR-A5QQ	1.0128	ER Neg.	ER_group			TCGA-AR-A5QQ	1.0128	TNBC	TNBC_group
							TCGA-AC-A3YJ	0.99887	PR Pos.	PR_group			TCGA-AC-A3YJ	0.99887	HER2 Pos.	HER2_group			TCGA-AC-A3YJ	0.99887	ER Pos.	ER_group			TCGA-AC-A3YJ	0.99887	non-TNBC	TNBC_group
							TCGA-A8-A07L	0.992382	PR Pos.	PR_group			TCGA-A8-A07L	0.992382	HER2 Neg.	HER2_group			TCGA-A8-A07L	0.992382	ER Pos.	ER_group			TCGA-A8-A07L	0.992382	non-TNBC	TNBC_group
							TCGA-A2-A0YF	0.993686	PR Pos.	PR_group			TCGA-A2-A0YF	0.993686	HER2 Neg.	HER2_group			TCGA-A2-A0YF	0.993686	ER Pos.	ER_group			TCGA-A2-A0YF	0.993686	non-TNBC	TNBC_group
							TCGA-E9-A1N8	1.28616	PR Neg.	PR_group			TCGA-E9-A1N8	1.28616	HER2 Neg.	HER2_group			TCGA-E9-A1N8	1.28616	ER Neg.	ER_group			TCGA-E9-A1N8	1.28616	TNBC	TNBC_group
							TCGA-BH-A0H6	1.08915	PR Pos.	PR_group			TCGA-BH-A0H6	1.08915	HER2 Pos.	HER2_group			TCGA-BH-A0H6	1.08915	ER Neg.	ER_group			TCGA-BH-A0H6	1.08915	non-TNBC	TNBC_group
							TCGA-A8-A09A	1.03148	PR Neg.	PR_group			TCGA-A8-A09A	1.03148	HER2 Pos.	HER2_group			TCGA-A8-A09A	1.03148	ER Pos.	ER_group			TCGA-A8-A09A	1.03148	non-TNBC	TNBC_group
							TCGA-A8-A0AD	1.00652	PR Pos.	PR_group			TCGA-A8-A0AD	1.00652	HER2 Pos.	HER2_group			TCGA-A8-A0AD	1.00652	ER Pos.	ER_group			TCGA-A8-A0AD	1.00652	non-TNBC	TNBC_group
							TCGA-D8-A27V	1.02385	PR Pos.	PR_group			TCGA-D8-A27V	1.02385	HER2 Neg.	HER2_group			TCGA-D8-A27V	1.02385	ER Pos.	ER_group			TCGA-D8-A27V	1.02385	non-TNBC	TNBC_group
							TCGA-GM-A2DD	1.00725	PR Neg.	PR_group			TCGA-GM-A2DD	1.00725	HER2 Neg.	HER2_group			TCGA-GM-A2DD	1.00725	ER Neg.	ER_group			TCGA-GM-A2DD	1.00725	TNBC	TNBC_group
							TCGA-A2-A0T4	1.01114	PR Pos.	PR_group			TCGA-A2-A0T4	1.01114	HER2 Pos.	HER2_group			TCGA-A2-A0T4	1.01114	ER Pos.	ER_group			TCGA-A2-A0T4	1.01114	non-TNBC	TNBC_group
							TCGA-E9-A2JT	1.00604	PR Neg.	PR_group			TCGA-E9-A2JT	1.00604	HER2 Neg.	HER2_group			TCGA-E9-A2JT	1.00604	ER Neg.	ER_group			TCGA-E9-A2JT	1.00604	TNBC	TNBC_group
							TCGA-BH-A203	1.02274	PR Neg.	PR_group			TCGA-BH-A203	1.02274	HER2 Neg.	HER2_group			TCGA-BH-A203	1.02274	ER Neg.	ER_group			TCGA-BH-A203	1.02274	TNBC	TNBC_group
							TCGA-D8-A1JL	1.03931	PR Neg.	PR_group			TCGA-D8-A1JL	1.03931	HER2 Neg.	HER2_group			TCGA-D8-A1JL	1.03931	ER Neg.	ER_group			TCGA-D8-A1JL	1.03931	TNBC	TNBC_group
							TCGA-AC-A2FM	1.30642	PR Neg.	PR_group			TCGA-AC-A2FM	1.30642	HER2 Pos.	HER2_group			TCGA-AC-A2FM	1.30642	ER Neg.	ER_group			TCGA-AC-A2FM	1.30642	non-TNBC	TNBC_group
							TCGA-B6-A1KF	1.22582	PR Neg.	PR_group			TCGA-B6-A1KF	1.22582	HER2 Pos.	HER2_group			TCGA-B6-A1KF	1.22582	ER Neg.	ER_group			TCGA-B6-A1KF	1.22582	non-TNBC	TNBC_group
							TCGA-AN-A03X	1.05419	PR Pos.	PR_group			TCGA-AN-A03X	1.05419	HER2 Neg.	HER2_group			TCGA-AN-A03X	1.05419	ER Pos.	ER_group			TCGA-AN-A03X	1.05419	non-TNBC	TNBC_group
							TCGA-BH-A18M	1.02523	PR Pos.	PR_group			TCGA-BH-A18M	1.02523	HER2 Pos.	HER2_group			TCGA-BH-A18M	1.02523	ER Pos.	ER_group			TCGA-BH-A18M	1.02523	non-TNBC	TNBC_group
							TCGA-EW-A2FV	1.0283	PR Neg.	PR_group			TCGA-EW-A2FV	1.0283	HER2 Neg.	HER2_group			TCGA-EW-A2FV	1.0283	ER Pos.	ER_group			TCGA-EW-A2FV	1.0283	non-TNBC	TNBC_group
							TCGA-BH-A18M.1	1.02753	PR Pos.	PR_group			TCGA-BH-A18M.1	1.02753	HER2 Pos.	HER2_group			TCGA-BH-A18M.1	1.02753	ER Pos.	ER_group			TCGA-BH-A18M.1	1.02753	non-TNBC	TNBC_group
							TCGA-BH-A1FJ	1.00241	PR Pos.	PR_group			TCGA-BH-A1FJ	1.00241	HER2 Neg.	HER2_group			TCGA-BH-A1FJ	1.00241	ER Pos.	ER_group			TCGA-BH-A1FJ	1.00241	non-TNBC	TNBC_group
							TCGA-AN-A0XR	1.0036	PR Pos.	PR_group			TCGA-AN-A0XR	1.0036	HER2 Neg.	HER2_group			TCGA-AN-A0XR	1.0036	ER Pos.	ER_group			TCGA-AN-A0XR	1.0036	non-TNBC	TNBC_group
							TCGA-BH-A18R	1.16417	PR Neg.	PR_group			TCGA-BH-A18R	1.16417	HER2 Neg.	HER2_group			TCGA-BH-A18R	1.16417	ER Neg.	ER_group			TCGA-BH-A18R	1.16417	TNBC	TNBC_group
							TCGA-BH-A18R.1	1.16785	PR Neg.	PR_group			TCGA-BH-A18R.1	1.16785	HER2 Neg.	HER2_group			TCGA-BH-A18R.1	1.16785	ER Neg.	ER_group			TCGA-BH-A18R.1	1.16785	TNBC	TNBC_group
							TCGA-EW-A1OW	1.26187	PR Neg.	PR_group			TCGA-EW-A1OW	1.26187	HER2 Pos.	HER2_group			TCGA-EW-A1OW	1.26187	ER Neg.	ER_group			TCGA-EW-A1OW	1.26187	non-TNBC	TNBC_group
							TCGA-LL-A5YM	1.00105	PR Pos.	PR_group			TCGA-LL-A5YM	1.00105	HER2 Pos.	HER2_group			TCGA-LL-A5YM	1.00105	ER Pos.	ER_group			TCGA-LL-A5YM	1.00105	non-TNBC	TNBC_group
							TCGA-AO-A0J6	1.18894	PR Neg.	PR_group			TCGA-AO-A0J6	1.18894	HER2 Pos.	HER2_group			TCGA-AO-A0J6	1.18894	ER Neg.	ER_group			TCGA-AO-A0J6	1.18894	non-TNBC	TNBC_group
							TCGA-AC-A2FO	1.03025	PR Pos.	PR_group			TCGA-AC-A2FO	1.03025	HER2 Pos.	HER2_group			TCGA-AC-A2FO	1.03025	ER Pos.	ER_group			TCGA-AC-A2FO	1.03025	non-TNBC	TNBC_group
							TCGA-E2-A1IH	1.01478	PR Pos.	PR_group			TCGA-E2-A1IH	1.01478	HER2 Pos.	HER2_group			TCGA-E2-A1IH	1.01478	ER Neg.	ER_group			TCGA-E2-A1IH	1.01478	non-TNBC	TNBC_group
							TCGA-AR-A1AX	1.0328	PR Neg.	PR_group			TCGA-AR-A1AX	1.0328	HER2 Pos.	HER2_group			TCGA-AR-A1AX	1.0328	ER Pos.	ER_group			TCGA-AR-A1AX	1.0328	non-TNBC	TNBC_group
							TCGA-A8-A099	1.00317	PR Pos.	PR_group			TCGA-A8-A099	1.00317	HER2 Pos.	HER2_group			TCGA-A8-A099	1.00317	ER Pos.	ER_group			TCGA-A8-A099	1.00317	non-TNBC	TNBC_group
							TCGA-LL-A5YN	1.03338	PR Neg.	PR_group			TCGA-LL-A5YN	1.03338	HER2 Pos.	HER2_group			TCGA-LL-A5YN	1.03338	ER Pos.	ER_group			TCGA-LL-A5YN	1.03338	non-TNBC	TNBC_group
							TCGA-EW-A1J1	0.998682	PR Pos.	PR_group			TCGA-EW-A1J1	0.998682	HER2 Pos.	HER2_group			TCGA-EW-A1J1	0.998682	ER Neg.	ER_group			TCGA-EW-A1J1	0.998682	non-TNBC	TNBC_group
							TCGA-E2-A1LG	2.1879	PR Neg.	PR_group			TCGA-E2-A1LG	2.1879	HER2 Neg.	HER2_group			TCGA-E2-A1LG	2.1879	ER Neg.	ER_group			TCGA-E2-A1LG	2.1879	TNBC	TNBC_group
							TCGA-AR-A1AR	1.09219	PR Neg.	PR_group			TCGA-AR-A1AR	1.09219	HER2 Neg.	HER2_group			TCGA-AR-A1AR	1.09219	ER Neg.	ER_group			TCGA-AR-A1AR	1.09219	TNBC	TNBC_group
							TCGA-E2-A107	1.01061	PR Pos.	PR_group			TCGA-E2-A107	1.01061	HER2 Pos.	HER2_group			TCGA-E2-A107	1.01061	ER Pos.	ER_group			TCGA-E2-A107	1.01061	non-TNBC	TNBC_group
							TCGA-EW-A1P6	1.23896	PR Pos.	PR_group			TCGA-EW-A1P6	1.23896	HER2 Pos.	HER2_group			TCGA-EW-A1P6	1.23896	ER Pos.	ER_group			TCGA-EW-A1P6	1.23896	non-TNBC	TNBC_group
							TCGA-C8-A27B	1.3116	PR Neg.	PR_group			TCGA-C8-A27B	1.3116	HER2 Pos.	HER2_group			TCGA-C8-A27B	1.3116	ER Neg.	ER_group			TCGA-C8-A27B	1.3116	non-TNBC	TNBC_group
							TCGA-GM-A2DL	0.993866	PR Pos.	PR_group			TCGA-GM-A2DL	0.993866	HER2 Neg.	HER2_group			TCGA-GM-A2DL	0.993866	ER Pos.	ER_group			TCGA-GM-A2DL	0.993866	non-TNBC	TNBC_group
							TCGA-A7-A56D	1.02895	PR Pos.	PR_group			TCGA-A7-A56D	1.02895	HER2 Neg.	HER2_group			TCGA-A7-A56D	1.02895	ER Pos.	ER_group			TCGA-A7-A56D	1.02895	non-TNBC	TNBC_group
							TCGA-AC-A3OD	1.02026	PR Pos.	PR_group			TCGA-AC-A3OD	1.02026	HER2 Pos.	HER2_group			TCGA-AC-A3OD	1.02026	ER Pos.	ER_group			TCGA-AC-A3OD	1.02026	non-TNBC	TNBC_group
							TCGA-BH-A0DK	1.13093	PR Pos.	PR_group			TCGA-BH-A0DK	1.13093	HER2 Pos.	HER2_group			TCGA-BH-A0DK	1.13093	ER Pos.	ER_group			TCGA-BH-A0DK	1.13093	non-TNBC	TNBC_group
							TCGA-E9-A1ND	1.21878	PR Neg.	PR_group			TCGA-E9-A1ND	1.21878	HER2 Neg.	HER2_group			TCGA-E9-A1ND	1.21878	ER Neg.	ER_group			TCGA-E9-A1ND	1.21878	TNBC	TNBC_group
							TCGA-AO-A03P	1.00522	PR Neg.	PR_group			TCGA-AO-A03P	1.00522	HER2 Pos.	HER2_group			TCGA-AO-A03P	1.00522	ER Neg.	ER_group			TCGA-AO-A03P	1.00522	non-TNBC	TNBC_group
							TCGA-D8-A1JH	1.00881	PR Pos.	PR_group			TCGA-D8-A1JH	1.00881	HER2 Pos.	HER2_group			TCGA-D8-A1JH	1.00881	ER Pos.	ER_group			TCGA-D8-A1JH	1.00881	non-TNBC	TNBC_group
							TCGA-A1-A0SD	1.01588	PR Pos.	PR_group			TCGA-A1-A0SD	1.01588	HER2 Pos.	HER2_group			TCGA-A1-A0SD	1.01588	ER Pos.	ER_group			TCGA-A1-A0SD	1.01588	non-TNBC	TNBC_group
							TCGA-AO-A1KO	1.69445	PR Neg.	PR_group			TCGA-AO-A1KO	1.69445	HER2 Pos.	HER2_group			TCGA-AO-A1KO	1.69445	ER Neg.	ER_group			TCGA-AO-A1KO	1.69445	non-TNBC	TNBC_group
							TCGA-A2-A0SU	1.0385	PR Pos.	PR_group			TCGA-A2-A0SU	1.0385	HER2 Pos.	HER2_group			TCGA-A2-A0SU	1.0385	ER Pos.	ER_group			TCGA-A2-A0SU	1.0385	non-TNBC	TNBC_group
							TCGA-AC-A3EH	1.02837	PR Pos.	PR_group			TCGA-AC-A3EH	1.02837	HER2 Pos.	HER2_group			TCGA-AC-A3EH	1.02837	ER Pos.	ER_group			TCGA-AC-A3EH	1.02837	non-TNBC	TNBC_group
							TCGA-E2-A14O	1.03041	PR Pos.	PR_group			TCGA-E2-A14O	1.03041	HER2 Neg.	HER2_group			TCGA-E2-A14O	1.03041	ER Pos.	ER_group			TCGA-E2-A14O	1.03041	non-TNBC	TNBC_group
							TCGA-BH-A0DS	0.998539	PR Pos.	PR_group			TCGA-BH-A0DS	0.998539	HER2 Pos.	HER2_group			TCGA-BH-A0DS	0.998539	ER Pos.	ER_group			TCGA-BH-A0DS	0.998539	non-TNBC	TNBC_group
							TCGA-S3-A6ZF	1.15312	PR Pos.	PR_group			TCGA-S3-A6ZF	1.15312	HER2 Pos.	HER2_group			TCGA-S3-A6ZF	1.15312	ER Pos.	ER_group			TCGA-S3-A6ZF	1.15312	non-TNBC	TNBC_group
							TCGA-A8-A09Z	1.00383	PR Neg.	PR_group			TCGA-A8-A09Z	1.00383	HER2 Neg.	HER2_group			TCGA-A8-A09Z	1.00383	ER Neg.	ER_group			TCGA-A8-A09Z	1.00383	TNBC	TNBC_group
							TCGA-D8-A147	1.11091	PR Neg.	PR_group			TCGA-D8-A147	1.11091	HER2 Pos.	HER2_group			TCGA-D8-A147	1.11091	ER Neg.	ER_group			TCGA-D8-A147	1.11091	non-TNBC	TNBC_group
							TCGA-BH-A0HP	1.05769	PR Neg.	PR_group			TCGA-BH-A0HP	1.05769	HER2 Pos.	HER2_group			TCGA-BH-A0HP	1.05769	ER Pos.	ER_group			TCGA-BH-A0HP	1.05769	non-TNBC	TNBC_group
							TCGA-OL-A66P	1.0065	PR Neg.	PR_group			TCGA-OL-A66P	1.0065	HER2 Pos.	HER2_group			TCGA-OL-A66P	1.0065	ER Neg.	ER_group			TCGA-OL-A66P	1.0065	non-TNBC	TNBC_group
							TCGA-E9-A1N5	1.42365	PR Neg.	PR_group			TCGA-E9-A1N5	1.42365	HER2 Pos.	HER2_group			TCGA-E9-A1N5	1.42365	ER Neg.	ER_group			TCGA-E9-A1N5	1.42365	non-TNBC	TNBC_group
							TCGA-AQ-A1H3	1.01118	PR Pos.	PR_group			TCGA-AQ-A1H3	1.01118	HER2 Pos.	HER2_group			TCGA-AQ-A1H3	1.01118	ER Pos.	ER_group			TCGA-AQ-A1H3	1.01118	non-TNBC	TNBC_group
							TCGA-B6-A0RI	1.01336	PR Pos.	PR_group			TCGA-B6-A0RI	1.01336	HER2 Neg.	HER2_group			TCGA-B6-A0RI	1.01336	ER Pos.	ER_group			TCGA-B6-A0RI	1.01336	non-TNBC	TNBC_group
							TCGA-A2-A0YE	1.64021	PR Neg.	PR_group			TCGA-A2-A0YE	1.64021	HER2 Pos.	HER2_group			TCGA-A2-A0YE	1.64021	ER Neg.	ER_group			TCGA-A2-A0YE	1.64021	non-TNBC	TNBC_group
							TCGA-BH-A0BC	1.02979	PR Pos.	PR_group			TCGA-BH-A0BC	1.02979	HER2 Neg.	HER2_group			TCGA-BH-A0BC	1.02979	ER Pos.	ER_group			TCGA-BH-A0BC	1.02979	non-TNBC	TNBC_group
							TCGA-B6-A40B	1.01144	PR Pos.	PR_group			TCGA-B6-A40B	1.01144	HER2 Pos.	HER2_group			TCGA-B6-A40B	1.01144	ER Pos.	ER_group			TCGA-B6-A40B	1.01144	non-TNBC	TNBC_group
							TCGA-BH-A0BC.1	1.02884	PR Pos.	PR_group			TCGA-BH-A0BC.1	1.02884	HER2 Neg.	HER2_group			TCGA-BH-A0BC.1	1.02884	ER Pos.	ER_group			TCGA-BH-A0BC.1	1.02884	non-TNBC	TNBC_group
							TCGA-E2-A150	1.02031	PR Neg.	PR_group			TCGA-E2-A150	1.02031	HER2 Neg.	HER2_group			TCGA-E2-A150	1.02031	ER Neg.	ER_group			TCGA-E2-A150	1.02031	TNBC	TNBC_group
							TCGA-A8-A0A6	2.21067	PR Neg.	PR_group			TCGA-A8-A0A6	2.21067	HER2 Pos.	HER2_group			TCGA-A8-A0A6	2.21067	ER Pos.	ER_group			TCGA-A8-A0A6	2.21067	non-TNBC	TNBC_group
							TCGA-AO-A125	0.999313	PR Pos.	PR_group			TCGA-AO-A125	0.999313	HER2 Neg.	HER2_group			TCGA-AO-A125	0.999313	ER Pos.	ER_group			TCGA-AO-A125	0.999313	non-TNBC	TNBC_group
							TCGA-B6-A0I2	2.62029	PR Neg.	PR_group			TCGA-B6-A0I2	2.62029	HER2 Neg.	HER2_group			TCGA-B6-A0I2	2.62029	ER Neg.	ER_group			TCGA-B6-A0I2	2.62029	TNBC	TNBC_group
							TCGA-AN-A049	1.009	PR Pos.	PR_group			TCGA-AN-A049	1.009	HER2 Pos.	HER2_group			TCGA-AN-A049	1.009	ER Pos.	ER_group			TCGA-AN-A049	1.009	non-TNBC	TNBC_group
							TCGA-E9-A1RA	0.997013	PR Pos.	PR_group			TCGA-E9-A1RA	0.997013	HER2 Neg.	HER2_group			TCGA-E9-A1RA	0.997013	ER Pos.	ER_group			TCGA-E9-A1RA	0.997013	non-TNBC	TNBC_group
							TCGA-A1-A0SF	1.0335	PR Pos.	PR_group			TCGA-A1-A0SF	1.0335	HER2 Neg.	HER2_group			TCGA-A1-A0SF	1.0335	ER Pos.	ER_group			TCGA-A1-A0SF	1.0335	non-TNBC	TNBC_group
							TCGA-A8-A079	1.00328	PR Pos.	PR_group			TCGA-A8-A079	1.00328	HER2 Neg.	HER2_group			TCGA-A8-A079	1.00328	ER Pos.	ER_group			TCGA-A8-A079	1.00328	non-TNBC	TNBC_group
							TCGA-S3-AA17	0.994241	PR Pos.	PR_group			TCGA-S3-AA17	0.994241	HER2 Neg.	HER2_group			TCGA-S3-AA17	0.994241	ER Pos.	ER_group			TCGA-S3-AA17	0.994241	non-TNBC	TNBC_group
							TCGA-BH-A0BA.1	1.33142	PR Neg.	PR_group			TCGA-BH-A0BA.1	1.33142	HER2 Pos.	HER2_group			TCGA-BH-A0BA.1	1.33142	ER Neg.	ER_group			TCGA-BH-A0BA.1	1.33142	non-TNBC	TNBC_group
							TCGA-A2-A0D3	1.00067	PR Pos.	PR_group			TCGA-A2-A0D3	1.00067	HER2 Pos.	HER2_group			TCGA-A2-A0D3	1.00067	ER Pos.	ER_group			TCGA-A2-A0D3	1.00067	non-TNBC	TNBC_group
							TCGA-C8-A132	1.06707	PR Neg.	PR_group			TCGA-C8-A132	1.06707	HER2 Pos.	HER2_group			TCGA-C8-A132	1.06707	ER Pos.	ER_group			TCGA-C8-A132	1.06707	non-TNBC	TNBC_group
							TCGA-PE-A5DE	1.01411	PR Pos.	PR_group			TCGA-PE-A5DE	1.01411	HER2 Neg.	HER2_group			TCGA-PE-A5DE	1.01411	ER Pos.	ER_group			TCGA-PE-A5DE	1.01411	non-TNBC	TNBC_group
							TCGA-B6-A0X4	1.00799	PR Pos.	PR_group			TCGA-B6-A0X4	1.00799	HER2 Pos.	HER2_group			TCGA-B6-A0X4	1.00799	ER Pos.	ER_group			TCGA-B6-A0X4	1.00799	non-TNBC	TNBC_group
							TCGA-LQ-A4E4	1.00777	PR Pos.	PR_group			TCGA-LQ-A4E4	1.00777	HER2 Neg.	HER2_group			TCGA-LQ-A4E4	1.00777	ER Pos.	ER_group			TCGA-LQ-A4E4	1.00777	non-TNBC	TNBC_group
							TCGA-A7-A4SD	1.52711	PR Neg.	PR_group			TCGA-A7-A4SD	1.52711	HER2 Neg.	HER2_group			TCGA-A7-A4SD	1.52711	ER Neg.	ER_group			TCGA-A7-A4SD	1.52711	TNBC	TNBC_group
							TCGA-A7-A425	1.46592	PR Pos.	PR_group			TCGA-A7-A425	1.46592	HER2 Pos.	HER2_group			TCGA-A7-A425	1.46592	ER Pos.	ER_group			TCGA-A7-A425	1.46592	non-TNBC	TNBC_group
							TCGA-AO-A03R	1.03292	PR Pos.	PR_group			TCGA-AO-A03R	1.03292	HER2 Neg.	HER2_group			TCGA-AO-A03R	1.03292	ER Pos.	ER_group			TCGA-AO-A03R	1.03292	non-TNBC	TNBC_group
							TCGA-AR-A24U	0.999887	PR Neg.	PR_group			TCGA-AR-A24U	0.999887	HER2 Pos.	HER2_group			TCGA-AR-A24U	0.999887	ER Neg.	ER_group			TCGA-AR-A24U	0.999887	non-TNBC	TNBC_group
							TCGA-AN-A0FV	1.00311	PR Neg.	PR_group			TCGA-AN-A0FV	1.00311	HER2 Pos.	HER2_group			TCGA-AN-A0FV	1.00311	ER Neg.	ER_group			TCGA-AN-A0FV	1.00311	non-TNBC	TNBC_group
							TCGA-AC-A3W6	0.997375	PR Pos.	PR_group			TCGA-AC-A3W6	0.997375	HER2 Neg.	HER2_group			TCGA-AC-A3W6	0.997375	ER Pos.	ER_group			TCGA-AC-A3W6	0.997375	non-TNBC	TNBC_group
							TCGA-BH-A0HK	1.21147	PR Neg.	PR_group			TCGA-BH-A0HK	1.21147	HER2 Pos.	HER2_group			TCGA-BH-A0HK	1.21147	ER Neg.	ER_group			TCGA-BH-A0HK	1.21147	non-TNBC	TNBC_group
							TCGA-BH-A0HK.1	1.22061	PR Neg.	PR_group			TCGA-BH-A0HK.1	1.22061	HER2 Pos.	HER2_group			TCGA-BH-A0HK.1	1.22061	ER Neg.	ER_group			TCGA-BH-A0HK.1	1.22061	non-TNBC	TNBC_group
							TCGA-AR-A2LK	0.9987	PR Pos.	PR_group			TCGA-AR-A2LK	0.9987	HER2 Pos.	HER2_group			TCGA-AR-A2LK	0.9987	ER Pos.	ER_group			TCGA-AR-A2LK	0.9987	non-TNBC	TNBC_group
							TCGA-D8-A73X	0.998837	PR Pos.	PR_group			TCGA-D8-A73X	0.998837	HER2 Pos.	HER2_group			TCGA-D8-A73X	0.998837	ER Pos.	ER_group			TCGA-D8-A73X	0.998837	non-TNBC	TNBC_group
							TCGA-BH-A0H5.1	1.20513	PR Neg.	PR_group			TCGA-BH-A0H5.1	1.20513	HER2 Pos.	HER2_group			TCGA-BH-A0H5.1	1.20513	ER Neg.	ER_group			TCGA-BH-A0H5.1	1.20513	non-TNBC	TNBC_group
							TCGA-A8-A09R	0.996839	PR Neg.	PR_group			TCGA-A8-A09R	0.996839	HER2 Pos.	HER2_group			TCGA-A8-A09R	0.996839	ER Pos.	ER_group			TCGA-A8-A09R	0.996839	non-TNBC	TNBC_group
							TCGA-A7-A13D	0.995766	PR Neg.	PR_group			TCGA-A7-A13D	0.995766	HER2 Pos.	HER2_group			TCGA-A7-A13D	0.995766	ER Neg.	ER_group			TCGA-A7-A13D	0.995766	non-TNBC	TNBC_group
							TCGA-A8-A09V	1.00059	PR Pos.	PR_group			TCGA-A8-A09V	1.00059	HER2 Neg.	HER2_group			TCGA-A8-A09V	1.00059	ER Pos.	ER_group			TCGA-A8-A09V	1.00059	non-TNBC	TNBC_group
							TCGA-A7-A13D.1	1.00757	PR Neg.	PR_group			TCGA-A7-A13D.1	1.00757	HER2 Pos.	HER2_group			TCGA-A7-A13D.1	1.00757	ER Neg.	ER_group			TCGA-A7-A13D.1	1.00757	non-TNBC	TNBC_group
							TCGA-D8-A1X8	1.01577	PR Pos.	PR_group			TCGA-D8-A1X8	1.01577	HER2 Neg.	HER2_group			TCGA-D8-A1X8	1.01577	ER Pos.	ER_group			TCGA-D8-A1X8	1.01577	non-TNBC	TNBC_group
							TCGA-E2-A14P	1.0071	PR Neg.	PR_group			TCGA-E2-A14P	1.0071	HER2 Pos.	HER2_group			TCGA-E2-A14P	1.0071	ER Neg.	ER_group			TCGA-E2-A14P	1.0071	non-TNBC	TNBC_group
							TCGA-AN-A04A	1.00664	PR Neg.	PR_group			TCGA-AN-A04A	1.00664	HER2 Pos.	HER2_group			TCGA-AN-A04A	1.00664	ER Pos.	ER_group			TCGA-AN-A04A	1.00664	non-TNBC	TNBC_group
							TCGA-C8-A27A	0.999404	PR Pos.	PR_group			TCGA-C8-A27A	0.999404	HER2 Pos.	HER2_group			TCGA-C8-A27A	0.999404	ER Pos.	ER_group			TCGA-C8-A27A	0.999404	non-TNBC	TNBC_group
							TCGA-A2-A25D	1.00668	PR Neg.	PR_group			TCGA-A2-A25D	1.00668	HER2 Pos.	HER2_group			TCGA-A2-A25D	1.00668	ER Neg.	ER_group			TCGA-A2-A25D	1.00668	non-TNBC	TNBC_group
							TCGA-A8-A085	0.996823	PR Neg.	PR_group			TCGA-A8-A085	0.996823	HER2 Pos.	HER2_group			TCGA-A8-A085	0.996823	ER Neg.	ER_group			TCGA-A8-A085	0.996823	non-TNBC	TNBC_group
							TCGA-E9-A1RG	1.6857	PR Pos.	PR_group			TCGA-E9-A1RG	1.6857	HER2 Neg.	HER2_group			TCGA-E9-A1RG	1.6857	ER Pos.	ER_group			TCGA-E9-A1RG	1.6857	non-TNBC	TNBC_group
							TCGA-BH-A0W3	0.994916	PR Pos.	PR_group			TCGA-BH-A0W3	0.994916	HER2 Pos.	HER2_group			TCGA-BH-A0W3	0.994916	ER Pos.	ER_group			TCGA-BH-A0W3	0.994916	non-TNBC	TNBC_group
							TCGA-AC-A8OQ	1.10142	PR Neg.	PR_group			TCGA-AC-A8OQ	1.10142	HER2 Pos.	HER2_group			TCGA-AC-A8OQ	1.10142	ER Neg.	ER_group			TCGA-AC-A8OQ	1.10142	non-TNBC	TNBC_group
							TCGA-AC-A23C	1.00001	PR Pos.	PR_group			TCGA-AC-A23C	1.00001	HER2 Pos.	HER2_group			TCGA-AC-A23C	1.00001	ER Pos.	ER_group			TCGA-AC-A23C	1.00001	non-TNBC	TNBC_group
							TCGA-D8-A27M	1.03486	PR Neg.	PR_group			TCGA-D8-A27M	1.03486	HER2 Pos.	HER2_group			TCGA-D8-A27M	1.03486	ER Neg.	ER_group			TCGA-D8-A27M	1.03486	non-TNBC	TNBC_group
							TCGA-OL-A66L	1.03292	PR Neg.	PR_group			TCGA-OL-A66L	1.03292	HER2 Neg.	HER2_group			TCGA-OL-A66L	1.03292	ER Pos.	ER_group			TCGA-OL-A66L	1.03292	non-TNBC	TNBC_group
							TCGA-A2-A0YL	1.09539	PR Pos.	PR_group			TCGA-A2-A0YL	1.09539	HER2 Pos.	HER2_group			TCGA-A2-A0YL	1.09539	ER Neg.	ER_group			TCGA-A2-A0YL	1.09539	non-TNBC	TNBC_group
							TCGA-D8-A1JU	1.01064	PR Pos.	PR_group			TCGA-D8-A1JU	1.01064	HER2 Pos.	HER2_group			TCGA-D8-A1JU	1.01064	ER Neg.	ER_group			TCGA-D8-A1JU	1.01064	non-TNBC	TNBC_group
							TCGA-C8-A1HE	1.0064	PR Pos.	PR_group			TCGA-C8-A1HE	1.0064	HER2 Pos.	HER2_group			TCGA-C8-A1HE	1.0064	ER Pos.	ER_group			TCGA-C8-A1HE	1.0064	non-TNBC	TNBC_group
							TCGA-EW-A2FR	1.75891	PR Neg.	PR_group			TCGA-EW-A2FR	1.75891	HER2 Pos.	HER2_group			TCGA-EW-A2FR	1.75891	ER Neg.	ER_group			TCGA-EW-A2FR	1.75891	non-TNBC	TNBC_group
							TCGA-PE-A5DD	1.19924	PR Pos.	PR_group			TCGA-PE-A5DD	1.19924	HER2 Neg.	HER2_group			TCGA-PE-A5DD	1.19924	ER Pos.	ER_group			TCGA-PE-A5DD	1.19924	non-TNBC	TNBC_group
							TCGA-E9-A1NH	1.00279	PR Pos.	PR_group			TCGA-E9-A1NH	1.00279	HER2 Neg.	HER2_group			TCGA-E9-A1NH	1.00279	ER Pos.	ER_group			TCGA-E9-A1NH	1.00279	non-TNBC	TNBC_group
							TCGA-A7-A26I	1.00207	PR Neg.	PR_group			TCGA-A7-A26I	1.00207	HER2 Pos.	HER2_group			TCGA-A7-A26I	1.00207	ER Neg.	ER_group			TCGA-A7-A26I	1.00207	non-TNBC	TNBC_group
							TCGA-BH-A203.1	1.01587	PR Neg.	PR_group			TCGA-BH-A203.1	1.01587	HER2 Neg.	HER2_group			TCGA-BH-A203.1	1.01587	ER Neg.	ER_group			TCGA-BH-A203.1	1.01587	TNBC	TNBC_group
							TCGA-AO-A0JF	1.00313	PR Pos.	PR_group			TCGA-AO-A0JF	1.00313	HER2 Neg.	HER2_group			TCGA-AO-A0JF	1.00313	ER Pos.	ER_group			TCGA-AO-A0JF	1.00313	non-TNBC	TNBC_group
							TCGA-A2-A04R	1.01617	PR Pos.	PR_group			TCGA-A2-A04R	1.01617	HER2 Pos.	HER2_group			TCGA-A2-A04R	1.01617	ER Pos.	ER_group			TCGA-A2-A04R	1.01617	non-TNBC	TNBC_group
							TCGA-E2-A1IL	1.00686	PR Pos.	PR_group			TCGA-E2-A1IL	1.00686	HER2 Pos.	HER2_group			TCGA-E2-A1IL	1.00686	ER Neg.	ER_group			TCGA-E2-A1IL	1.00686	non-TNBC	TNBC_group
							TCGA-A8-A07C	1.00253	PR Neg.	PR_group			TCGA-A8-A07C	1.00253	HER2 Neg.	HER2_group			TCGA-A8-A07C	1.00253	ER Neg.	ER_group			TCGA-A8-A07C	1.00253	TNBC	TNBC_group
							TCGA-AC-A2FM.1	1.30435	PR Neg.	PR_group			TCGA-AC-A2FM.1	1.30435	HER2 Pos.	HER2_group			TCGA-AC-A2FM.1	1.30435	ER Neg.	ER_group			TCGA-AC-A2FM.1	1.30435	non-TNBC	TNBC_group
							TCGA-A2-A25A	1.09211	PR Pos.	PR_group			TCGA-A2-A25A	1.09211	HER2 Neg.	HER2_group			TCGA-A2-A25A	1.09211	ER Neg.	ER_group			TCGA-A2-A25A	1.09211	non-TNBC	TNBC_group
							TCGA-EW-A1PB	1.0413	PR Neg.	PR_group			TCGA-EW-A1PB	1.0413	HER2 Neg.	HER2_group			TCGA-EW-A1PB	1.0413	ER Neg.	ER_group			TCGA-EW-A1PB	1.0413	TNBC	TNBC_group
							TCGA-BH-A0HQ	1.02769	PR Pos.	PR_group			TCGA-BH-A0HQ	1.02769	HER2 Pos.	HER2_group			TCGA-BH-A0HQ	1.02769	ER Pos.	ER_group			TCGA-BH-A0HQ	1.02769	non-TNBC	TNBC_group
							TCGA-E2-A1AZ	1.09577	PR Neg.	PR_group			TCGA-E2-A1AZ	1.09577	HER2 Pos.	HER2_group			TCGA-E2-A1AZ	1.09577	ER Neg.	ER_group			TCGA-E2-A1AZ	1.09577	non-TNBC	TNBC_group
							TCGA-EW-A6SA	0.996588	PR Neg.	PR_group			TCGA-EW-A6SA	0.996588	HER2 Pos.	HER2_group			TCGA-EW-A6SA	0.996588	ER Pos.	ER_group			TCGA-EW-A6SA	0.996588	non-TNBC	TNBC_group
							TCGA-A8-A090	1.00269	PR Pos.	PR_group			TCGA-A8-A090	1.00269	HER2 Neg.	HER2_group			TCGA-A8-A090	1.00269	ER Pos.	ER_group			TCGA-A8-A090	1.00269	non-TNBC	TNBC_group
							TCGA-AO-A12B	0.99998	PR Pos.	PR_group			TCGA-AO-A12B	0.99998	HER2 Neg.	HER2_group			TCGA-AO-A12B	0.99998	ER Pos.	ER_group			TCGA-AO-A12B	0.99998	non-TNBC	TNBC_group
							TCGA-LL-A73Y	1.35747	PR Neg.	PR_group			TCGA-LL-A73Y	1.35747	HER2 Neg.	HER2_group			TCGA-LL-A73Y	1.35747	ER Neg.	ER_group			TCGA-LL-A73Y	1.35747	TNBC	TNBC_group
							TCGA-AR-A1AM	1.09571	PR Neg.	PR_group			TCGA-AR-A1AM	1.09571	HER2 Pos.	HER2_group			TCGA-AR-A1AM	1.09571	ER Neg.	ER_group			TCGA-AR-A1AM	1.09571	non-TNBC	TNBC_group
							TCGA-GM-A5PX	1.0062	PR Neg.	PR_group			TCGA-GM-A5PX	1.0062	HER2 Pos.	HER2_group			TCGA-GM-A5PX	1.0062	ER Neg.	ER_group			TCGA-GM-A5PX	1.0062	non-TNBC	TNBC_group
							TCGA-D8-A73W	1.00701	PR Neg.	PR_group			TCGA-D8-A73W	1.00701	HER2 Pos.	HER2_group			TCGA-D8-A73W	1.00701	ER Pos.	ER_group			TCGA-D8-A73W	1.00701	non-TNBC	TNBC_group
							TCGA-E2-A14W	1.0098	PR Pos.	PR_group			TCGA-E2-A14W	1.0098	HER2 Neg.	HER2_group			TCGA-E2-A14W	1.0098	ER Pos.	ER_group			TCGA-E2-A14W	1.0098	non-TNBC	TNBC_group
							TCGA-E2-A15O	1.03369	PR Pos.	PR_group			TCGA-E2-A15O	1.03369	HER2 Neg.	HER2_group			TCGA-E2-A15O	1.03369	ER Pos.	ER_group			TCGA-E2-A15O	1.03369	non-TNBC	TNBC_group
							TCGA-S3-A6ZH	1.02737	PR Pos.	PR_group			TCGA-S3-A6ZH	1.02737	HER2 Pos.	HER2_group			TCGA-S3-A6ZH	1.02737	ER Pos.	ER_group			TCGA-S3-A6ZH	1.02737	non-TNBC	TNBC_group
							TCGA-E2-A15F	1.0191	PR Pos.	PR_group			TCGA-E2-A15F	1.0191	HER2 Pos.	HER2_group			TCGA-E2-A15F	1.0191	ER Pos.	ER_group			TCGA-E2-A15F	1.0191	non-TNBC	TNBC_group
							TCGA-E2-A158	1.33243	PR Neg.	PR_group			TCGA-E2-A158	1.33243	HER2 Pos.	HER2_group			TCGA-E2-A158	1.33243	ER Neg.	ER_group			TCGA-E2-A158	1.33243	non-TNBC	TNBC_group
							TCGA-A7-A0DB	1.03189	PR Pos.	PR_group			TCGA-A7-A0DB	1.03189	HER2 Pos.	HER2_group			TCGA-A7-A0DB	1.03189	ER Pos.	ER_group			TCGA-A7-A0DB	1.03189	non-TNBC	TNBC_group
							TCGA-A7-A0DB.1	1.0175	PR Pos.	PR_group			TCGA-A7-A0DB.1	1.0175	HER2 Pos.	HER2_group			TCGA-A7-A0DB.1	1.0175	ER Pos.	ER_group			TCGA-A7-A0DB.1	1.0175	non-TNBC	TNBC_group
							TCGA-E2-A156	0.992708	PR Pos.	PR_group			TCGA-E2-A156	0.992708	HER2 Neg.	HER2_group			TCGA-E2-A156	0.992708	ER Pos.	ER_group			TCGA-E2-A156	0.992708	non-TNBC	TNBC_group
							TCGA-A7-A0DB.2	1.01208	PR Pos.	PR_group			TCGA-A7-A0DB.2	1.01208	HER2 Pos.	HER2_group			TCGA-A7-A0DB.2	1.01208	ER Pos.	ER_group			TCGA-A7-A0DB.2	1.01208	non-TNBC	TNBC_group
							TCGA-E2-A152	1.00453	PR Neg.	PR_group			TCGA-E2-A152	1.00453	HER2 Pos.	HER2_group			TCGA-E2-A152	1.00453	ER Neg.	ER_group			TCGA-E2-A152	1.00453	non-TNBC	TNBC_group
							TCGA-AN-A0XN	1.11789	PR Neg.	PR_group			TCGA-AN-A0XN	1.11789	HER2 Neg.	HER2_group			TCGA-AN-A0XN	1.11789	ER Neg.	ER_group			TCGA-AN-A0XN	1.11789	TNBC	TNBC_group
							TCGA-E9-A1R0	1.01955	PR Pos.	PR_group			TCGA-E9-A1R0	1.01955	HER2 Neg.	HER2_group			TCGA-E9-A1R0	1.01955	ER Neg.	ER_group			TCGA-E9-A1R0	1.01955	non-TNBC	TNBC_group
							TCGA-AN-A0FN	1.00275	PR Neg.	PR_group			TCGA-AN-A0FN	1.00275	HER2 Neg.	HER2_group			TCGA-AN-A0FN	1.00275	ER Neg.	ER_group			TCGA-AN-A0FN	1.00275	TNBC	TNBC_group
							TCGA-B6-A0RH	1.00026	PR Neg.	PR_group			TCGA-B6-A0RH	1.00026	HER2 Pos.	HER2_group			TCGA-B6-A0RH	1.00026	ER Neg.	ER_group			TCGA-B6-A0RH	1.00026	non-TNBC	TNBC_group
							TCGA-A2-A1G4	1.01703	PR Pos.	PR_group			TCGA-A2-A1G4	1.01703	HER2 Neg.	HER2_group			TCGA-A2-A1G4	1.01703	ER Pos.	ER_group			TCGA-A2-A1G4	1.01703	non-TNBC	TNBC_group
							TCGA-E2-A106	1.00187	PR Pos.	PR_group			TCGA-E2-A106	1.00187	HER2 Pos.	HER2_group			TCGA-E2-A106	1.00187	ER Pos.	ER_group			TCGA-E2-A106	1.00187	non-TNBC	TNBC_group
							TCGA-BH-A0C1	1.07079	PR Pos.	PR_group			TCGA-BH-A0C1	1.07079	HER2 Pos.	HER2_group			TCGA-BH-A0C1	1.07079	ER Pos.	ER_group			TCGA-BH-A0C1	1.07079	non-TNBC	TNBC_group
							TCGA-BH-A1FU	1.03752	PR Neg.	PR_group			TCGA-BH-A1FU	1.03752	HER2 Pos.	HER2_group			TCGA-BH-A1FU	1.03752	ER Neg.	ER_group			TCGA-BH-A1FU	1.03752	non-TNBC	TNBC_group
							TCGA-BH-A1FU.1	1.02526	PR Neg.	PR_group			TCGA-BH-A1FU.1	1.02526	HER2 Pos.	HER2_group			TCGA-BH-A1FU.1	1.02526	ER Neg.	ER_group			TCGA-BH-A1FU.1	1.02526	non-TNBC	TNBC_group
							TCGA-AC-A5EH	1.00185	PR Neg.	PR_group			TCGA-AC-A5EH	1.00185	HER2 Neg.	HER2_group			TCGA-AC-A5EH	1.00185	ER Neg.	ER_group			TCGA-AC-A5EH	1.00185	TNBC	TNBC_group
							TCGA-AQ-A1H2	1.0033	PR Pos.	PR_group			TCGA-AQ-A1H2	1.0033	HER2 Pos.	HER2_group			TCGA-AQ-A1H2	1.0033	ER Pos.	ER_group			TCGA-AQ-A1H2	1.0033	non-TNBC	TNBC_group
							TCGA-A1-A0SE	1.10025	PR Pos.	PR_group			TCGA-A1-A0SE	1.10025	HER2 Neg.	HER2_group			TCGA-A1-A0SE	1.10025	ER Pos.	ER_group			TCGA-A1-A0SE	1.10025	non-TNBC	TNBC_group
							TCGA-AR-A1AT	1.0013	PR Neg.	PR_group			TCGA-AR-A1AT	1.0013	HER2 Pos.	HER2_group			TCGA-AR-A1AT	1.0013	ER Neg.	ER_group			TCGA-AR-A1AT	1.0013	non-TNBC	TNBC_group
							TCGA-D8-A27P	1.03396	PR Pos.	PR_group			TCGA-D8-A27P	1.03396	HER2 Pos.	HER2_group			TCGA-D8-A27P	1.03396	ER Pos.	ER_group			TCGA-D8-A27P	1.03396	non-TNBC	TNBC_group
							TCGA-E9-A3Q9	1.00336	PR Pos.	PR_group			TCGA-E9-A3Q9	1.00336	HER2 Neg.	HER2_group			TCGA-E9-A3Q9	1.00336	ER Pos.	ER_group			TCGA-E9-A3Q9	1.00336	non-TNBC	TNBC_group
							TCGA-AC-A2QI	1.00595	PR Pos.	PR_group			TCGA-AC-A2QI	1.00595	HER2 Pos.	HER2_group			TCGA-AC-A2QI	1.00595	ER Neg.	ER_group			TCGA-AC-A2QI	1.00595	non-TNBC	TNBC_group
							TCGA-E9-A1NI	1.01974	PR Pos.	PR_group			TCGA-E9-A1NI	1.01974	HER2 Pos.	HER2_group			TCGA-E9-A1NI	1.01974	ER Pos.	ER_group			TCGA-E9-A1NI	1.01974	non-TNBC	TNBC_group
							TCGA-E9-A1RF	1.00175	PR Neg.	PR_group			TCGA-E9-A1RF	1.00175	HER2 Pos.	HER2_group			TCGA-E9-A1RF	1.00175	ER Neg.	ER_group			TCGA-E9-A1RF	1.00175	non-TNBC	TNBC_group
							TCGA-AO-A129	1.44028	PR Neg.	PR_group			TCGA-AO-A129	1.44028	HER2 Neg.	HER2_group			TCGA-AO-A129	1.44028	ER Neg.	ER_group			TCGA-AO-A129	1.44028	TNBC	TNBC_group
							TCGA-B6-A0RQ	1.28414	PR Neg.	PR_group			TCGA-B6-A0RQ	1.28414	HER2 Pos.	HER2_group			TCGA-B6-A0RQ	1.28414	ER Neg.	ER_group			TCGA-B6-A0RQ	1.28414	non-TNBC	TNBC_group
							TCGA-A2-A0CX	1.0081	PR Neg.	PR_group			TCGA-A2-A0CX	1.0081	HER2 Pos.	HER2_group			TCGA-A2-A0CX	1.0081	ER Neg.	ER_group			TCGA-A2-A0CX	1.0081	non-TNBC	TNBC_group
							TCGA-AR-A0TZ	0.997037	PR Pos.	PR_group			TCGA-AR-A0TZ	0.997037	HER2 Neg.	HER2_group			TCGA-AR-A0TZ	0.997037	ER Pos.	ER_group			TCGA-AR-A0TZ	0.997037	non-TNBC	TNBC_group
							TCGA-A8-A086	1.00952	PR Pos.	PR_group			TCGA-A8-A086	1.00952	HER2 Pos.	HER2_group			TCGA-A8-A086	1.00952	ER Pos.	ER_group			TCGA-A8-A086	1.00952	non-TNBC	TNBC_group
							TCGA-E9-A3HO	1.02796	PR Pos.	PR_group			TCGA-E9-A3HO	1.02796	HER2 Pos.	HER2_group			TCGA-E9-A3HO	1.02796	ER Pos.	ER_group			TCGA-E9-A3HO	1.02796	non-TNBC	TNBC_group
							TCGA-E9-A249	1.00787	PR Pos.	PR_group			TCGA-E9-A249	1.00787	HER2 Pos.	HER2_group			TCGA-E9-A249	1.00787	ER Pos.	ER_group			TCGA-E9-A249	1.00787	non-TNBC	TNBC_group
							TCGA-AC-A6IW	1.0109	PR Neg.	PR_group			TCGA-AC-A6IW	1.0109	HER2 Neg.	HER2_group			TCGA-AC-A6IW	1.0109	ER Neg.	ER_group			TCGA-AC-A6IW	1.0109	TNBC	TNBC_group
							TCGA-AC-A3TN	1.00694	PR Pos.	PR_group			TCGA-AC-A3TN	1.00694	HER2 Pos.	HER2_group			TCGA-AC-A3TN	1.00694	ER Pos.	ER_group			TCGA-AC-A3TN	1.00694	non-TNBC	TNBC_group
							TCGA-EW-A1P0	0.99485	PR Neg.	PR_group			TCGA-EW-A1P0	0.99485	HER2 Neg.	HER2_group			TCGA-EW-A1P0	0.99485	ER Pos.	ER_group			TCGA-EW-A1P0	0.99485	non-TNBC	TNBC_group
							TCGA-E2-A10B	1.01082	PR Pos.	PR_group			TCGA-E2-A10B	1.01082	HER2 Pos.	HER2_group			TCGA-E2-A10B	1.01082	ER Pos.	ER_group			TCGA-E2-A10B	1.01082	non-TNBC	TNBC_group
							TCGA-B6-A40C	1.00005	PR Neg.	PR_group			TCGA-B6-A40C	1.00005	HER2 Neg.	HER2_group			TCGA-B6-A40C	1.00005	ER Neg.	ER_group			TCGA-B6-A40C	1.00005	TNBC	TNBC_group
							TCGA-A2-A0CP	1.06266	PR Pos.	PR_group			TCGA-A2-A0CP	1.06266	HER2 Pos.	HER2_group			TCGA-A2-A0CP	1.06266	ER Neg.	ER_group			TCGA-A2-A0CP	1.06266	non-TNBC	TNBC_group
							TCGA-E2-A2P6	1.00357	PR Pos.	PR_group			TCGA-E2-A2P6	1.00357	HER2 Neg.	HER2_group			TCGA-E2-A2P6	1.00357	ER Pos.	ER_group			TCGA-E2-A2P6	1.00357	non-TNBC	TNBC_group
							TCGA-XX-A899	1.19133	PR Neg.	PR_group			TCGA-XX-A899	1.19133	HER2 Neg.	HER2_group			TCGA-XX-A899	1.19133	ER Neg.	ER_group			TCGA-XX-A899	1.19133	TNBC	TNBC_group
							TCGA-E9-A1N5.1	1.41949	PR Neg.	PR_group			TCGA-E9-A1N5.1	1.41949	HER2 Pos.	HER2_group			TCGA-E9-A1N5.1	1.41949	ER Neg.	ER_group			TCGA-E9-A1N5.1	1.41949	non-TNBC	TNBC_group
							TCGA-PL-A8LX	0.999484	PR Pos.	PR_group			TCGA-PL-A8LX	0.999484	HER2 Pos.	HER2_group			TCGA-PL-A8LX	0.999484	ER Pos.	ER_group			TCGA-PL-A8LX	0.999484	non-TNBC	TNBC_group
							TCGA-A2-A3XZ	1.11337	PR Neg.	PR_group			TCGA-A2-A3XZ	1.11337	HER2 Pos.	HER2_group			TCGA-A2-A3XZ	1.11337	ER Neg.	ER_group			TCGA-A2-A3XZ	1.11337	non-TNBC	TNBC_group
							TCGA-A2-A0EU	1.00727	PR Pos.	PR_group			TCGA-A2-A0EU	1.00727	HER2 Pos.	HER2_group			TCGA-A2-A0EU	1.00727	ER Pos.	ER_group			TCGA-A2-A0EU	1.00727	non-TNBC	TNBC_group
							TCGA-E9-A295	1.00473	PR Pos.	PR_group			TCGA-E9-A295	1.00473	HER2 Neg.	HER2_group			TCGA-E9-A295	1.00473	ER Pos.	ER_group			TCGA-E9-A295	1.00473	non-TNBC	TNBC_group
							TCGA-S3-AA15	1.06017	PR Neg.	PR_group			TCGA-S3-AA15	1.06017	HER2 Neg.	HER2_group			TCGA-S3-AA15	1.06017	ER Neg.	ER_group			TCGA-S3-AA15	1.06017	TNBC	TNBC_group
							TCGA-C8-A26W	1.01058	PR Pos.	PR_group			TCGA-C8-A26W	1.01058	HER2 Pos.	HER2_group			TCGA-C8-A26W	1.01058	ER Pos.	ER_group			TCGA-C8-A26W	1.01058	non-TNBC	TNBC_group
							TCGA-E9-A245	1.00745	PR Pos.	PR_group			TCGA-E9-A245	1.00745	HER2 Pos.	HER2_group			TCGA-E9-A245	1.00745	ER Pos.	ER_group			TCGA-E9-A245	1.00745	non-TNBC	TNBC_group
							TCGA-AO-A0JJ	1.03921	PR Pos.	PR_group			TCGA-AO-A0JJ	1.03921	HER2 Neg.	HER2_group			TCGA-AO-A0JJ	1.03921	ER Pos.	ER_group			TCGA-AO-A0JJ	1.03921	non-TNBC	TNBC_group
							TCGA-BH-A1FR	1.0041	PR Pos.	PR_group			TCGA-BH-A1FR	1.0041	HER2 Pos.	HER2_group			TCGA-BH-A1FR	1.0041	ER Pos.	ER_group			TCGA-BH-A1FR	1.0041	non-TNBC	TNBC_group
							TCGA-BH-A0HO	1.01036	PR Pos.	PR_group			TCGA-BH-A0HO	1.01036	HER2 Pos.	HER2_group			TCGA-BH-A0HO	1.01036	ER Neg.	ER_group			TCGA-BH-A0HO	1.01036	non-TNBC	TNBC_group
							TCGA-BH-A1FR.1	1.007	PR Pos.	PR_group			TCGA-BH-A1FR.1	1.007	HER2 Pos.	HER2_group			TCGA-BH-A1FR.1	1.007	ER Pos.	ER_group			TCGA-BH-A1FR.1	1.007	non-TNBC	TNBC_group
							TCGA-C8-A12O	1.02464	PR Neg.	PR_group			TCGA-C8-A12O	1.02464	HER2 Pos.	HER2_group			TCGA-C8-A12O	1.02464	ER Neg.	ER_group			TCGA-C8-A12O	1.02464	non-TNBC	TNBC_group
							TCGA-BH-A18F	1.02362	PR Neg.	PR_group			TCGA-BH-A18F	1.02362	HER2 Neg.	HER2_group			TCGA-BH-A18F	1.02362	ER Neg.	ER_group			TCGA-BH-A18F	1.02362	TNBC	TNBC_group
							TCGA-E2-A573	1.33256	PR Neg.	PR_group			TCGA-E2-A573	1.33256	HER2 Pos.	HER2_group			TCGA-E2-A573	1.33256	ER Neg.	ER_group			TCGA-E2-A573	1.33256	non-TNBC	TNBC_group
							TCGA-A2-A4S1	1.15207	PR Neg.	PR_group			TCGA-A2-A4S1	1.15207	HER2 Neg.	HER2_group			TCGA-A2-A4S1	1.15207	ER Neg.	ER_group			TCGA-A2-A4S1	1.15207	TNBC	TNBC_group
							TCGA-AR-A0TV	0.995514	PR Pos.	PR_group			TCGA-AR-A0TV	0.995514	HER2 Pos.	HER2_group			TCGA-AR-A0TV	0.995514	ER Pos.	ER_group			TCGA-AR-A0TV	0.995514	non-TNBC	TNBC_group
							TCGA-EW-A1PF	0.999077	PR Pos.	PR_group			TCGA-EW-A1PF	0.999077	HER2 Pos.	HER2_group			TCGA-EW-A1PF	0.999077	ER Pos.	ER_group			TCGA-EW-A1PF	0.999077	non-TNBC	TNBC_group
							TCGA-AN-A04D	1.162	PR Neg.	PR_group			TCGA-AN-A04D	1.162	HER2 Neg.	HER2_group			TCGA-AN-A04D	1.162	ER Neg.	ER_group			TCGA-AN-A04D	1.162	TNBC	TNBC_group
							TCGA-BH-A1ET	1.00905	PR Pos.	PR_group			TCGA-BH-A1ET	1.00905	HER2 Pos.	HER2_group			TCGA-BH-A1ET	1.00905	ER Pos.	ER_group			TCGA-BH-A1ET	1.00905	non-TNBC	TNBC_group
							TCGA-BH-A1ET.1	1.00331	PR Pos.	PR_group			TCGA-BH-A1ET.1	1.00331	HER2 Pos.	HER2_group			TCGA-BH-A1ET.1	1.00331	ER Pos.	ER_group			TCGA-BH-A1ET.1	1.00331	non-TNBC	TNBC_group
							TCGA-BH-A0E2	1.00894	PR Pos.	PR_group			TCGA-BH-A0E2	1.00894	HER2 Pos.	HER2_group			TCGA-BH-A0E2	1.00894	ER Pos.	ER_group			TCGA-BH-A0E2	1.00894	non-TNBC	TNBC_group
							TCGA-AO-A12D	1.77816	PR Neg.	PR_group			TCGA-AO-A12D	1.77816	HER2 Pos.	HER2_group			TCGA-AO-A12D	1.77816	ER Neg.	ER_group			TCGA-AO-A12D	1.77816	non-TNBC	TNBC_group
							TCGA-E2-A3DX	1.00558	PR Pos.	PR_group			TCGA-E2-A3DX	1.00558	HER2 Pos.	HER2_group			TCGA-E2-A3DX	1.00558	ER Pos.	ER_group			TCGA-E2-A3DX	1.00558	non-TNBC	TNBC_group
							TCGA-A2-A0EM	1.00758	PR Pos.	PR_group			TCGA-A2-A0EM	1.00758	HER2 Neg.	HER2_group			TCGA-A2-A0EM	1.00758	ER Pos.	ER_group			TCGA-A2-A0EM	1.00758	non-TNBC	TNBC_group
							TCGA-A2-A04U	0.994872	PR Neg.	PR_group			TCGA-A2-A04U	0.994872	HER2 Neg.	HER2_group			TCGA-A2-A04U	0.994872	ER Neg.	ER_group			TCGA-A2-A04U	0.994872	TNBC	TNBC_group
							TCGA-BH-A18J.1	1.21241	PR Neg.	PR_group			TCGA-BH-A18J.1	1.21241	HER2 Pos.	HER2_group			TCGA-BH-A18J.1	1.21241	ER Neg.	ER_group			TCGA-BH-A18J.1	1.21241	non-TNBC	TNBC_group
							TCGA-AO-A126	0.998077	PR Neg.	PR_group			TCGA-AO-A126	0.998077	HER2 Neg.	HER2_group			TCGA-AO-A126	0.998077	ER Neg.	ER_group			TCGA-AO-A126	0.998077	TNBC	TNBC_group
							TCGA-BH-A18H	1.00403	PR Pos.	PR_group			TCGA-BH-A18H	1.00403	HER2 Neg.	HER2_group			TCGA-BH-A18H	1.00403	ER Pos.	ER_group			TCGA-BH-A18H	1.00403	non-TNBC	TNBC_group
							TCGA-BH-A0HX	1.01033	PR Neg.	PR_group			TCGA-BH-A0HX	1.01033	HER2 Pos.	HER2_group			TCGA-BH-A0HX	1.01033	ER Neg.	ER_group			TCGA-BH-A0HX	1.01033	non-TNBC	TNBC_group
							TCGA-AO-A0JA	1.04296	PR Pos.	PR_group			TCGA-AO-A0JA	1.04296	HER2 Neg.	HER2_group			TCGA-AO-A0JA	1.04296	ER Pos.	ER_group			TCGA-AO-A0JA	1.04296	non-TNBC	TNBC_group
							TCGA-BH-A202	0.997014	PR Neg.	PR_group			TCGA-BH-A202	0.997014	HER2 Pos.	HER2_group			TCGA-BH-A202	0.997014	ER Pos.	ER_group			TCGA-BH-A202	0.997014	non-TNBC	TNBC_group
							TCGA-5L-AAT0	1.05406	PR Neg.	PR_group			TCGA-5L-AAT0	1.05406	HER2 Pos.	HER2_group			TCGA-5L-AAT0	1.05406	ER Neg.	ER_group			TCGA-5L-AAT0	1.05406	non-TNBC	TNBC_group
							TCGA-BH-A201	1.03921	PR Pos.	PR_group			TCGA-BH-A201	1.03921	HER2 Pos.	HER2_group			TCGA-BH-A201	1.03921	ER Neg.	ER_group			TCGA-BH-A201	1.03921	non-TNBC	TNBC_group
							TCGA-WT-AB41	1.00729	PR Neg.	PR_group			TCGA-WT-AB41	1.00729	HER2 Pos.	HER2_group			TCGA-WT-AB41	1.00729	ER Pos.	ER_group			TCGA-WT-AB41	1.00729	non-TNBC	TNBC_group
							TCGA-EW-A1J6	1.01307	PR Pos.	PR_group			TCGA-EW-A1J6	1.01307	HER2 Pos.	HER2_group			TCGA-EW-A1J6	1.01307	ER Pos.	ER_group			TCGA-EW-A1J6	1.01307	non-TNBC	TNBC_group
							TCGA-BH-A0RX	1.02948	PR Neg.	PR_group			TCGA-BH-A0RX	1.02948	HER2 Neg.	HER2_group			TCGA-BH-A0RX	1.02948	ER Neg.	ER_group			TCGA-BH-A0RX	1.02948	TNBC	TNBC_group
							TCGA-AR-A5QP	1.15674	PR Pos.	PR_group			TCGA-AR-A5QP	1.15674	HER2 Pos.	HER2_group			TCGA-AR-A5QP	1.15674	ER Pos.	ER_group			TCGA-AR-A5QP	1.15674	non-TNBC	TNBC_group
							TCGA-A7-A13D.2	1.01054	PR Neg.	PR_group			TCGA-A7-A13D.2	1.01054	HER2 Pos.	HER2_group			TCGA-A7-A13D.2	1.01054	ER Neg.	ER_group			TCGA-A7-A13D.2	1.01054	non-TNBC	TNBC_group
							TCGA-AR-A24V	0.998636	PR Neg.	PR_group			TCGA-AR-A24V	0.998636	HER2 Neg.	HER2_group			TCGA-AR-A24V	0.998636	ER Neg.	ER_group			TCGA-AR-A24V	0.998636	TNBC	TNBC_group
							TCGA-D8-A140	1.01684	PR Pos.	PR_group			TCGA-D8-A140	1.01684	HER2 Pos.	HER2_group			TCGA-D8-A140	1.01684	ER Pos.	ER_group			TCGA-D8-A140	1.01684	non-TNBC	TNBC_group
							TCGA-E9-A1NE	1.0219	PR Pos.	PR_group			TCGA-E9-A1NE	1.0219	HER2 Pos.	HER2_group			TCGA-E9-A1NE	1.0219	ER Pos.	ER_group			TCGA-E9-A1NE	1.0219	non-TNBC	TNBC_group
							TCGA-C8-A12P	1.01133	PR Neg.	PR_group			TCGA-C8-A12P	1.01133	HER2 Pos.	HER2_group			TCGA-C8-A12P	1.01133	ER Neg.	ER_group			TCGA-C8-A12P	1.01133	non-TNBC	TNBC_group
							TCGA-Z7-A8R6	1.00386	PR Pos.	PR_group			TCGA-Z7-A8R6	1.00386	HER2 Neg.	HER2_group			TCGA-Z7-A8R6	1.00386	ER Pos.	ER_group			TCGA-Z7-A8R6	1.00386	non-TNBC	TNBC_group
							TCGA-AN-A0XV	1.00139	PR Pos.	PR_group			TCGA-AN-A0XV	1.00139	HER2 Pos.	HER2_group			TCGA-AN-A0XV	1.00139	ER Pos.	ER_group			TCGA-AN-A0XV	1.00139	non-TNBC	TNBC_group
							TCGA-EW-A1OV	0.998886	PR Neg.	PR_group			TCGA-EW-A1OV	0.998886	HER2 Neg.	HER2_group			TCGA-EW-A1OV	0.998886	ER Neg.	ER_group			TCGA-EW-A1OV	0.998886	TNBC	TNBC_group
							TCGA-A2-A1FX	1.01073	PR Pos.	PR_group			TCGA-A2-A1FX	1.01073	HER2 Pos.	HER2_group			TCGA-A2-A1FX	1.01073	ER Pos.	ER_group			TCGA-A2-A1FX	1.01073	non-TNBC	TNBC_group
							TCGA-AR-A2LO	1.07838	PR Neg.	PR_group			TCGA-AR-A2LO	1.07838	HER2 Pos.	HER2_group			TCGA-AR-A2LO	1.07838	ER Neg.	ER_group			TCGA-AR-A2LO	1.07838	non-TNBC	TNBC_group
							TCGA-E2-A105	0.991517	PR Pos.	PR_group			TCGA-E2-A105	0.991517	HER2 Pos.	HER2_group			TCGA-E2-A105	0.991517	ER Pos.	ER_group			TCGA-E2-A105	0.991517	non-TNBC	TNBC_group
							TCGA-A7-A26I.1	1.00562	PR Neg.	PR_group			TCGA-A7-A26I.1	1.00562	HER2 Pos.	HER2_group			TCGA-A7-A26I.1	1.00562	ER Neg.	ER_group			TCGA-A7-A26I.1	1.00562	non-TNBC	TNBC_group
							TCGA-E9-A5FK	1.11634	PR Pos.	PR_group			TCGA-E9-A5FK	1.11634	HER2 Pos.	HER2_group			TCGA-E9-A5FK	1.11634	ER Pos.	ER_group			TCGA-E9-A5FK	1.11634	non-TNBC	TNBC_group
							TCGA-A8-A07B	1.00593	PR Neg.	PR_group			TCGA-A8-A07B	1.00593	HER2 Pos.	HER2_group			TCGA-A8-A07B	1.00593	ER Neg.	ER_group			TCGA-A8-A07B	1.00593	non-TNBC	TNBC_group
							TCGA-A2-A04T	1.02727	PR Neg.	PR_group			TCGA-A2-A04T	1.02727	HER2 Pos.	HER2_group			TCGA-A2-A04T	1.02727	ER Neg.	ER_group			TCGA-A2-A04T	1.02727	non-TNBC	TNBC_group
							TCGA-EW-A1PE	1.00416	PR Pos.	PR_group			TCGA-EW-A1PE	1.00416	HER2 Pos.	HER2_group			TCGA-EW-A1PE	1.00416	ER Pos.	ER_group			TCGA-EW-A1PE	1.00416	non-TNBC	TNBC_group
							TCGA-D8-A1XW	1.238	PR Neg.	PR_group			TCGA-D8-A1XW	1.238	HER2 Neg.	HER2_group			TCGA-D8-A1XW	1.238	ER Neg.	ER_group			TCGA-D8-A1XW	1.238	TNBC	TNBC_group
							TCGA-AR-A0TP	0.992251	PR Neg.	PR_group			TCGA-AR-A0TP	0.992251	HER2 Pos.	HER2_group			TCGA-AR-A0TP	0.992251	ER Neg.	ER_group			TCGA-AR-A0TP	0.992251	non-TNBC	TNBC_group
							TCGA-C8-A26V	1.01153	PR Pos.	PR_group			TCGA-C8-A26V	1.01153	HER2 Neg.	HER2_group			TCGA-C8-A26V	1.01153	ER Pos.	ER_group			TCGA-C8-A26V	1.01153	non-TNBC	TNBC_group
							TCGA-BH-A1FJ.1	1.00189	PR Pos.	PR_group			TCGA-BH-A1FJ.1	1.00189	HER2 Neg.	HER2_group			TCGA-BH-A1FJ.1	1.00189	ER Pos.	ER_group			TCGA-BH-A1FJ.1	1.00189	non-TNBC	TNBC_group
							TCGA-AO-A0J4	1.32695	PR Neg.	PR_group			TCGA-AO-A0J4	1.32695	HER2 Pos.	HER2_group			TCGA-AO-A0J4	1.32695	ER Neg.	ER_group			TCGA-AO-A0J4	1.32695	non-TNBC	TNBC_group
							TCGA-A8-A08X	1.40522	PR Neg.	PR_group			TCGA-A8-A08X	1.40522	HER2 Pos.	HER2_group			TCGA-A8-A08X	1.40522	ER Neg.	ER_group			TCGA-A8-A08X	1.40522	non-TNBC	TNBC_group
							TCGA-AC-A2FE	1.07235	PR Pos.	PR_group			TCGA-AC-A2FE	1.07235	HER2 Neg.	HER2_group			TCGA-AC-A2FE	1.07235	ER Pos.	ER_group			TCGA-AC-A2FE	1.07235	non-TNBC	TNBC_group
							TCGA-A7-A4SC	1.02155	PR Pos.	PR_group			TCGA-A7-A4SC	1.02155	HER2 Pos.	HER2_group			TCGA-A7-A4SC	1.02155	ER Pos.	ER_group			TCGA-A7-A4SC	1.02155	non-TNBC	TNBC_group
							TCGA-OL-A66N	1.36951	PR Neg.	PR_group			TCGA-OL-A66N	1.36951	HER2 Pos.	HER2_group			TCGA-OL-A66N	1.36951	ER Neg.	ER_group			TCGA-OL-A66N	1.36951	non-TNBC	TNBC_group
							TCGA-A2-A0CM	0.995125	PR Neg.	PR_group			TCGA-A2-A0CM	0.995125	HER2 Pos.	HER2_group			TCGA-A2-A0CM	0.995125	ER Neg.	ER_group			TCGA-A2-A0CM	0.995125	non-TNBC	TNBC_group
							TCGA-D8-A1X5	0.998693	PR Pos.	PR_group			TCGA-D8-A1X5	0.998693	HER2 Pos.	HER2_group			TCGA-D8-A1X5	0.998693	ER Pos.	ER_group			TCGA-D8-A1X5	0.998693	non-TNBC	TNBC_group
							TCGA-BH-A0EB	1.01023	PR Pos.	PR_group			TCGA-BH-A0EB	1.01023	HER2 Neg.	HER2_group			TCGA-BH-A0EB	1.01023	ER Pos.	ER_group			TCGA-BH-A0EB	1.01023	non-TNBC	TNBC_group
							TCGA-AN-A0AR	1.19966	PR Neg.	PR_group			TCGA-AN-A0AR	1.19966	HER2 Neg.	HER2_group			TCGA-AN-A0AR	1.19966	ER Neg.	ER_group			TCGA-AN-A0AR	1.19966	TNBC	TNBC_group
							TCGA-B6-A0WW	0.999447	PR Pos.	PR_group			TCGA-B6-A0WW	0.999447	HER2 Pos.	HER2_group			TCGA-B6-A0WW	0.999447	ER Pos.	ER_group			TCGA-B6-A0WW	0.999447	non-TNBC	TNBC_group
							TCGA-E2-A1L8	0.993769	PR Pos.	PR_group			TCGA-E2-A1L8	0.993769	HER2 Neg.	HER2_group			TCGA-E2-A1L8	0.993769	ER Pos.	ER_group			TCGA-E2-A1L8	0.993769	non-TNBC	TNBC_group
							TCGA-EW-A1P1	1.06108	PR Neg.	PR_group			TCGA-EW-A1P1	1.06108	HER2 Neg.	HER2_group			TCGA-EW-A1P1	1.06108	ER Neg.	ER_group			TCGA-EW-A1P1	1.06108	TNBC	TNBC_group
							TCGA-E2-A2P5	1.00871	PR Pos.	PR_group			TCGA-E2-A2P5	1.00871	HER2 Neg.	HER2_group			TCGA-E2-A2P5	1.00871	ER Neg.	ER_group			TCGA-E2-A2P5	1.00871	non-TNBC	TNBC_group
							TCGA-E2-A158.1	1.33185	PR Neg.	PR_group			TCGA-E2-A158.1	1.33185	HER2 Pos.	HER2_group			TCGA-E2-A158.1	1.33185	ER Neg.	ER_group			TCGA-E2-A158.1	1.33185	non-TNBC	TNBC_group
							TCGA-E2-A576	1.00588	PR Pos.	PR_group			TCGA-E2-A576	1.00588	HER2 Pos.	HER2_group			TCGA-E2-A576	1.00588	ER Pos.	ER_group			TCGA-E2-A576	1.00588	non-TNBC	TNBC_group
							TCGA-A7-A0DB.3	1.02206	PR Pos.	PR_group			TCGA-A7-A0DB.3	1.02206	HER2 Pos.	HER2_group			TCGA-A7-A0DB.3	1.02206	ER Pos.	ER_group			TCGA-A7-A0DB.3	1.02206	non-TNBC	TNBC_group
							TCGA-AC-A23G	1.06447	PR Neg.	PR_group			TCGA-AC-A23G	1.06447	HER2 Pos.	HER2_group			TCGA-AC-A23G	1.06447	ER Neg.	ER_group			TCGA-AC-A23G	1.06447	non-TNBC	TNBC_group
							TCGA-BH-A0BP	1.03095	PR Pos.	PR_group			TCGA-BH-A0BP	1.03095	HER2 Neg.	HER2_group			TCGA-BH-A0BP	1.03095	ER Pos.	ER_group			TCGA-BH-A0BP	1.03095	non-TNBC	TNBC_group
							TCGA-A2-A3XS	1.66997	PR Neg.	PR_group			TCGA-A2-A3XS	1.66997	HER2 Pos.	HER2_group			TCGA-A2-A3XS	1.66997	ER Neg.	ER_group			TCGA-A2-A3XS	1.66997	non-TNBC	TNBC_group
							TCGA-EW-A1PD	1.01154	PR Neg.	PR_group			TCGA-EW-A1PD	1.01154	HER2 Pos.	HER2_group			TCGA-EW-A1PD	1.01154	ER Neg.	ER_group			TCGA-EW-A1PD	1.01154	non-TNBC	TNBC_group
							TCGA-AC-A3OD.1	1.01513	PR Pos.	PR_group			TCGA-AC-A3OD.1	1.01513	HER2 Pos.	HER2_group			TCGA-AC-A3OD.1	1.01513	ER Pos.	ER_group			TCGA-AC-A3OD.1	1.01513	non-TNBC	TNBC_group
							TCGA-BH-A0DK.1	1.13561	PR Pos.	PR_group			TCGA-BH-A0DK.1	1.13561	HER2 Pos.	HER2_group			TCGA-BH-A0DK.1	1.13561	ER Pos.	ER_group			TCGA-BH-A0DK.1	1.13561	non-TNBC	TNBC_group
							TCGA-E9-A1ND.1	1.21392	PR Neg.	PR_group			TCGA-E9-A1ND.1	1.21392	HER2 Neg.	HER2_group			TCGA-E9-A1ND.1	1.21392	ER Neg.	ER_group			TCGA-E9-A1ND.1	1.21392	TNBC	TNBC_group
							TCGA-E2-A109	1.00141	PR Neg.	PR_group			TCGA-E2-A109	1.00141	HER2 Pos.	HER2_group			TCGA-E2-A109	1.00141	ER Pos.	ER_group			TCGA-E2-A109	1.00141	non-TNBC	TNBC_group
							TCGA-AN-A03Y	1.03343	PR Pos.	PR_group			TCGA-AN-A03Y	1.03343	HER2 Neg.	HER2_group			TCGA-AN-A03Y	1.03343	ER Pos.	ER_group			TCGA-AN-A03Y	1.03343	non-TNBC	TNBC_group
							TCGA-A2-A4RX	1.07485	PR Neg.	PR_group			TCGA-A2-A4RX	1.07485	HER2 Pos.	HER2_group			TCGA-A2-A4RX	1.07485	ER Neg.	ER_group			TCGA-A2-A4RX	1.07485	non-TNBC	TNBC_group
							TCGA-A8-A06R	1.00977	PR Neg.	PR_group			TCGA-A8-A06R	1.00977	HER2 Neg.	HER2_group			TCGA-A8-A06R	1.00977	ER Pos.	ER_group			TCGA-A8-A06R	1.00977	non-TNBC	TNBC_group
							TCGA-AR-A0TX	1.00123	PR Neg.	PR_group			TCGA-AR-A0TX	1.00123	HER2 Pos.	HER2_group			TCGA-AR-A0TX	1.00123	ER Neg.	ER_group			TCGA-AR-A0TX	1.00123	non-TNBC	TNBC_group
							TCGA-E9-A3QA	1.03577	PR Neg.	PR_group			TCGA-E9-A3QA	1.03577	HER2 Neg.	HER2_group			TCGA-E9-A3QA	1.03577	ER Neg.	ER_group			TCGA-E9-A3QA	1.03577	TNBC	TNBC_group
							TCGA-GM-A2DA	1.01898	PR Pos.	PR_group			TCGA-GM-A2DA	1.01898	HER2 Pos.	HER2_group			TCGA-GM-A2DA	1.01898	ER Pos.	ER_group			TCGA-GM-A2DA	1.01898	non-TNBC	TNBC_group
							TCGA-AR-A0TR	1.00541	PR Pos.	PR_group			TCGA-AR-A0TR	1.00541	HER2 Pos.	HER2_group			TCGA-AR-A0TR	1.00541	ER Pos.	ER_group			TCGA-AR-A0TR	1.00541	non-TNBC	TNBC_group
							TCGA-OL-A5D6	1.00433	PR Neg.	PR_group			TCGA-OL-A5D6	1.00433	HER2 Pos.	HER2_group			TCGA-OL-A5D6	1.00433	ER Neg.	ER_group			TCGA-OL-A5D6	1.00433	non-TNBC	TNBC_group
							TCGA-A2-A0YG	1.01223	PR Pos.	PR_group			TCGA-A2-A0YG	1.01223	HER2 Pos.	HER2_group			TCGA-A2-A0YG	1.01223	ER Pos.	ER_group			TCGA-A2-A0YG	1.01223	non-TNBC	TNBC_group
							TCGA-EW-A1IZ	1.02415	PR Neg.	PR_group			TCGA-EW-A1IZ	1.02415	HER2 Neg.	HER2_group			TCGA-EW-A1IZ	1.02415	ER Pos.	ER_group			TCGA-EW-A1IZ	1.02415	non-TNBC	TNBC_group
							TCGA-C8-A3M8	0.99918	PR Pos.	PR_group			TCGA-C8-A3M8	0.99918	HER2 Pos.	HER2_group			TCGA-C8-A3M8	0.99918	ER Pos.	ER_group			TCGA-C8-A3M8	0.99918	non-TNBC	TNBC_group
							TCGA-BH-A0AW	1.00406	PR Neg.	PR_group			TCGA-BH-A0AW	1.00406	HER2 Pos.	HER2_group			TCGA-BH-A0AW	1.00406	ER Neg.	ER_group			TCGA-BH-A0AW	1.00406	non-TNBC	TNBC_group
							TCGA-E9-A5FL	1.00216	PR Neg.	PR_group			TCGA-E9-A5FL	1.00216	HER2 Neg.	HER2_group			TCGA-E9-A5FL	1.00216	ER Neg.	ER_group			TCGA-E9-A5FL	1.00216	TNBC	TNBC_group
							TCGA-BH-A0EE	1.00065	PR Neg.	PR_group			TCGA-BH-A0EE	1.00065	HER2 Pos.	HER2_group			TCGA-BH-A0EE	1.00065	ER Neg.	ER_group			TCGA-BH-A0EE	1.00065	non-TNBC	TNBC_group
							TCGA-E9-A1RF.1	0.996308	PR Neg.	PR_group			TCGA-E9-A1RF.1	0.996308	HER2 Pos.	HER2_group			TCGA-E9-A1RF.1	0.996308	ER Neg.	ER_group			TCGA-E9-A1RF.1	0.996308	non-TNBC	TNBC_group
							TCGA-A7-A6VY	1.09584	PR Neg.	PR_group			TCGA-A7-A6VY	1.09584	HER2 Neg.	HER2_group			TCGA-A7-A6VY	1.09584	ER Neg.	ER_group			TCGA-A7-A6VY	1.09584	TNBC	TNBC_group
							TCGA-A2-A25F	1.00813	PR Neg.	PR_group			TCGA-A2-A25F	1.00813	HER2 Neg.	HER2_group			TCGA-A2-A25F	1.00813	ER Neg.	ER_group			TCGA-A2-A25F	1.00813	TNBC	TNBC_group
							TCGA-E2-A15D	1.00498	PR Pos.	PR_group			TCGA-E2-A15D	1.00498	HER2 Neg.	HER2_group			TCGA-E2-A15D	1.00498	ER Neg.	ER_group			TCGA-E2-A15D	1.00498	non-TNBC	TNBC_group
							TCGA-OL-A5D7	0.997962	PR Neg.	PR_group			TCGA-OL-A5D7	0.997962	HER2 Neg.	HER2_group			TCGA-OL-A5D7	0.997962	ER Neg.	ER_group			TCGA-OL-A5D7	0.997962	TNBC	TNBC_group
							TCGA-AQ-A04J	1.56431	PR Neg.	PR_group			TCGA-AQ-A04J	1.56431	HER2 Pos.	HER2_group			TCGA-AQ-A04J	1.56431	ER Neg.	ER_group			TCGA-AQ-A04J	1.56431	non-TNBC	TNBC_group
							TCGA-E9-A1N9	1.02994	PR Neg.	PR_group			TCGA-E9-A1N9	1.02994	HER2 Pos.	HER2_group			TCGA-E9-A1N9	1.02994	ER Pos.	ER_group			TCGA-E9-A1N9	1.02994	non-TNBC	TNBC_group
							TCGA-E9-A1N9.1	1.03086	PR Neg.	PR_group			TCGA-E9-A1N9.1	1.03086	HER2 Pos.	HER2_group			TCGA-E9-A1N9.1	1.03086	ER Pos.	ER_group			TCGA-E9-A1N9.1	1.03086	non-TNBC	TNBC_group
							TCGA-A8-A0A7	1.00218	PR Neg.	PR_group			TCGA-A8-A0A7	1.00218	HER2 Pos.	HER2_group			TCGA-A8-A0A7	1.00218	ER Neg.	ER_group			TCGA-A8-A0A7	1.00218	non-TNBC	TNBC_group
							TCGA-AO-A1KR	1.08129	PR Neg.	PR_group			TCGA-AO-A1KR	1.08129	HER2 Pos.	HER2_group			TCGA-AO-A1KR	1.08129	ER Neg.	ER_group			TCGA-AO-A1KR	1.08129	non-TNBC	TNBC_group
							TCGA-OL-A5RU	1.02052	PR Pos.	PR_group			TCGA-OL-A5RU	1.02052	HER2 Pos.	HER2_group			TCGA-OL-A5RU	1.02052	ER Pos.	ER_group			TCGA-OL-A5RU	1.02052	non-TNBC	TNBC_group
							TCGA-C8-A12N	1.00373	PR Pos.	PR_group			TCGA-C8-A12N	1.00373	HER2 Neg.	HER2_group			TCGA-C8-A12N	1.00373	ER Pos.	ER_group			TCGA-C8-A12N	1.00373	non-TNBC	TNBC_group
							TCGA-LL-A5YO	1.03121	PR Neg.	PR_group			TCGA-LL-A5YO	1.03121	HER2 Pos.	HER2_group			TCGA-LL-A5YO	1.03121	ER Neg.	ER_group			TCGA-LL-A5YO	1.03121	non-TNBC	TNBC_group
							TCGA-A8-A08A	1.00109	PR Pos.	PR_group			TCGA-A8-A08A	1.00109	HER2 Neg.	HER2_group			TCGA-A8-A08A	1.00109	ER Pos.	ER_group			TCGA-A8-A08A	1.00109	non-TNBC	TNBC_group
							TCGA-D8-A4Z1	1.26774	PR Neg.	PR_group			TCGA-D8-A4Z1	1.26774	HER2 Pos.	HER2_group			TCGA-D8-A4Z1	1.26774	ER Neg.	ER_group			TCGA-D8-A4Z1	1.26774	non-TNBC	TNBC_group
							TCGA-A2-A1FZ	1.01329	PR Pos.	PR_group			TCGA-A2-A1FZ	1.01329	HER2 Pos.	HER2_group			TCGA-A2-A1FZ	1.01329	ER Pos.	ER_group			TCGA-A2-A1FZ	1.01329	non-TNBC	TNBC_group
							TCGA-BH-A1FC	1.09388	PR Neg.	PR_group			TCGA-BH-A1FC	1.09388	HER2 Pos.	HER2_group			TCGA-BH-A1FC	1.09388	ER Neg.	ER_group			TCGA-BH-A1FC	1.09388	non-TNBC	TNBC_group
							TCGA-BH-A1FC.1	1.08548	PR Neg.	PR_group			TCGA-BH-A1FC.1	1.08548	HER2 Pos.	HER2_group			TCGA-BH-A1FC.1	1.08548	ER Neg.	ER_group			TCGA-BH-A1FC.1	1.08548	non-TNBC	TNBC_group
							TCGA-C8-A12U	1.00296	PR Neg.	PR_group			TCGA-C8-A12U	1.00296	HER2 Neg.	HER2_group			TCGA-C8-A12U	1.00296	ER Neg.	ER_group			TCGA-C8-A12U	1.00296	TNBC	TNBC_group
							TCGA-AR-A1AI	1.03596	PR Neg.	PR_group			TCGA-AR-A1AI	1.03596	HER2 Pos.	HER2_group			TCGA-AR-A1AI	1.03596	ER Neg.	ER_group			TCGA-AR-A1AI	1.03596	non-TNBC	TNBC_group
							TCGA-B6-A2IU	1.02301	PR Pos.	PR_group			TCGA-B6-A2IU	1.02301	HER2 Pos.	HER2_group			TCGA-B6-A2IU	1.02301	ER Pos.	ER_group			TCGA-B6-A2IU	1.02301	non-TNBC	TNBC_group
							TCGA-AR-A1AQ	1.07505	PR Neg.	PR_group			TCGA-AR-A1AQ	1.07505	HER2 Pos.	HER2_group			TCGA-AR-A1AQ	1.07505	ER Neg.	ER_group			TCGA-AR-A1AQ	1.07505	non-TNBC	TNBC_group
							TCGA-A7-A6VW	1.41289	PR Neg.	PR_group			TCGA-A7-A6VW	1.41289	HER2 Pos.	HER2_group			TCGA-A7-A6VW	1.41289	ER Neg.	ER_group			TCGA-A7-A6VW	1.41289	non-TNBC	TNBC_group
							TCGA-A2-A0SW	1.00697	PR Neg.	PR_group			TCGA-A2-A0SW	1.00697	HER2 Neg.	HER2_group			TCGA-A2-A0SW	1.00697	ER Pos.	ER_group			TCGA-A2-A0SW	1.00697	non-TNBC	TNBC_group
							TCGA-A8-A094	1.09293	PR Neg.	PR_group			TCGA-A8-A094	1.09293	HER2 Neg.	HER2_group			TCGA-A8-A094	1.09293	ER Neg.	ER_group			TCGA-A8-A094	1.09293	TNBC	TNBC_group
							TCGA-A2-A4S3	1.54099	PR Neg.	PR_group			TCGA-A2-A4S3	1.54099	HER2 Neg.	HER2_group			TCGA-A2-A4S3	1.54099	ER Pos.	ER_group			TCGA-A2-A4S3	1.54099	non-TNBC	TNBC_group
							TCGA-AR-A2LQ	1.02755	PR Neg.	PR_group			TCGA-AR-A2LQ	1.02755	HER2 Pos.	HER2_group			TCGA-AR-A2LQ	1.02755	ER Neg.	ER_group			TCGA-AR-A2LQ	1.02755	non-TNBC	TNBC_group
							TCGA-C8-A12Z	1.36572	PR Neg.	PR_group			TCGA-C8-A12Z	1.36572	HER2 Pos.	HER2_group			TCGA-C8-A12Z	1.36572	ER Pos.	ER_group			TCGA-C8-A12Z	1.36572	non-TNBC	TNBC_group
							TCGA-C8-A133	0.99783	PR Pos.	PR_group			TCGA-C8-A133	0.99783	HER2 Pos.	HER2_group			TCGA-C8-A133	0.99783	ER Pos.	ER_group			TCGA-C8-A133	0.99783	non-TNBC	TNBC_group
							TCGA-E9-A22B	1.01541	PR Neg.	PR_group			TCGA-E9-A22B	1.01541	HER2 Pos.	HER2_group			TCGA-E9-A22B	1.01541	ER Pos.	ER_group			TCGA-E9-A22B	1.01541	non-TNBC	TNBC_group
							TCGA-E9-A228	2.58785	PR Pos.	PR_group			TCGA-E9-A228	2.58785	HER2 Pos.	HER2_group			TCGA-E9-A228	2.58785	ER Pos.	ER_group			TCGA-E9-A228	2.58785	non-TNBC	TNBC_group
							TCGA-E9-A247	1.01593	PR Pos.	PR_group			TCGA-E9-A247	1.01593	HER2 Neg.	HER2_group			TCGA-E9-A247	1.01593	ER Pos.	ER_group			TCGA-E9-A247	1.01593	non-TNBC	TNBC_group
							TCGA-D8-A1JJ	1.01223	PR Neg.	PR_group			TCGA-D8-A1JJ	1.01223	HER2 Neg.	HER2_group			TCGA-D8-A1JJ	1.01223	ER Pos.	ER_group			TCGA-D8-A1JJ	1.01223	non-TNBC	TNBC_group
							TCGA-D8-A1XB	1.01263	PR Pos.	PR_group			TCGA-D8-A1XB	1.01263	HER2 Neg.	HER2_group			TCGA-D8-A1XB	1.01263	ER Pos.	ER_group			TCGA-D8-A1XB	1.01263	non-TNBC	TNBC_group
							TCGA-LL-A9Q3	0.997627	PR Pos.	PR_group			TCGA-LL-A9Q3	0.997627	HER2 Pos.	HER2_group			TCGA-LL-A9Q3	0.997627	ER Pos.	ER_group			TCGA-LL-A9Q3	0.997627	non-TNBC	TNBC_group
							TCGA-B6-A0X5	1.00132	PR Pos.	PR_group			TCGA-B6-A0X5	1.00132	HER2 Neg.	HER2_group			TCGA-B6-A0X5	1.00132	ER Pos.	ER_group			TCGA-B6-A0X5	1.00132	non-TNBC	TNBC_group
							TCGA-BH-A1FD.1	1.07014	PR Neg.	PR_group			TCGA-BH-A1FD.1	1.07014	HER2 Neg.	HER2_group			TCGA-BH-A1FD.1	1.07014	ER Neg.	ER_group			TCGA-BH-A1FD.1	1.07014	TNBC	TNBC_group
							TCGA-A8-A09T	1.01259	PR Pos.	PR_group			TCGA-A8-A09T	1.01259	HER2 Neg.	HER2_group			TCGA-A8-A09T	1.01259	ER Pos.	ER_group			TCGA-A8-A09T	1.01259	non-TNBC	TNBC_group
							TCGA-BH-A0BS.1	1.01325	PR Pos.	PR_group			TCGA-BH-A0BS.1	1.01325	HER2 Pos.	HER2_group			TCGA-BH-A0BS.1	1.01325	ER Pos.	ER_group			TCGA-BH-A0BS.1	1.01325	non-TNBC	TNBC_group
							TCGA-AC-A2FF	1.20815	PR Neg.	PR_group			TCGA-AC-A2FF	1.20815	HER2 Pos.	HER2_group			TCGA-AC-A2FF	1.20815	ER Neg.	ER_group			TCGA-AC-A2FF	1.20815	non-TNBC	TNBC_group
							TCGA-OL-A66K	1.00409	PR Pos.	PR_group			TCGA-OL-A66K	1.00409	HER2 Pos.	HER2_group			TCGA-OL-A66K	1.00409	ER Pos.	ER_group			TCGA-OL-A66K	1.00409	non-TNBC	TNBC_group
							TCGA-AC-A2FF.1	1.20195	PR Neg.	PR_group			TCGA-AC-A2FF.1	1.20195	HER2 Pos.	HER2_group			TCGA-AC-A2FF.1	1.20195	ER Neg.	ER_group			TCGA-AC-A2FF.1	1.20195	non-TNBC	TNBC_group
							TCGA-E2-A15L	1.00236	PR Pos.	PR_group			TCGA-E2-A15L	1.00236	HER2 Neg.	HER2_group			TCGA-E2-A15L	1.00236	ER Pos.	ER_group			TCGA-E2-A15L	1.00236	non-TNBC	TNBC_group
							TCGA-E9-A6HE	1.00938	PR Neg.	PR_group			TCGA-E9-A6HE	1.00938	HER2 Neg.	HER2_group			TCGA-E9-A6HE	1.00938	ER Neg.	ER_group			TCGA-E9-A6HE	1.00938	TNBC	TNBC_group
							TCGA-GM-A2DF	1.05275	PR Neg.	PR_group			TCGA-GM-A2DF	1.05275	HER2 Pos.	HER2_group			TCGA-GM-A2DF	1.05275	ER Neg.	ER_group			TCGA-GM-A2DF	1.05275	non-TNBC	TNBC_group
							TCGA-BH-A0BZ.1	1.00843	PR Neg.	PR_group			TCGA-BH-A0BZ.1	1.00843	HER2 Neg.	HER2_group			TCGA-BH-A0BZ.1	1.00843	ER Pos.	ER_group			TCGA-BH-A0BZ.1	1.00843	non-TNBC	TNBC_group
							TCGA-BH-A0BW.1	1.16227	PR Neg.	PR_group			TCGA-BH-A0BW.1	1.16227	HER2 Pos.	HER2_group			TCGA-BH-A0BW.1	1.16227	ER Neg.	ER_group			TCGA-BH-A0BW.1	1.16227	non-TNBC	TNBC_group
							TCGA-A2-A25B	0.992583	PR Neg.	PR_group			TCGA-A2-A25B	0.992583	HER2 Neg.	HER2_group			TCGA-A2-A25B	0.992583	ER Neg.	ER_group			TCGA-A2-A25B	0.992583	TNBC	TNBC_group
							TCGA-BH-A1FE.2	1.0094	PR Neg.	PR_group			TCGA-BH-A1FE.2	1.0094	HER2 Pos.	HER2_group			TCGA-BH-A1FE.2	1.0094	ER Neg.	ER_group			TCGA-BH-A1FE.2	1.0094	non-TNBC	TNBC_group
							TCGA-B6-A0IA	1.01363	PR Pos.	PR_group			TCGA-B6-A0IA	1.01363	HER2 Neg.	HER2_group			TCGA-B6-A0IA	1.01363	ER Pos.	ER_group			TCGA-B6-A0IA	1.01363	non-TNBC	TNBC_group
							TCGA-A7-A6VV	1.04578	PR Neg.	PR_group			TCGA-A7-A6VV	1.04578	HER2 Neg.	HER2_group			TCGA-A7-A6VV	1.04578	ER Neg.	ER_group			TCGA-A7-A6VV	1.04578	TNBC	TNBC_group
							TCGA-AN-A0FF	0.995829	PR Pos.	PR_group			TCGA-AN-A0FF	0.995829	HER2 Pos.	HER2_group			TCGA-AN-A0FF	0.995829	ER Pos.	ER_group			TCGA-AN-A0FF	0.995829	non-TNBC	TNBC_group
							TCGA-A2-A3XW	1.02964	PR Neg.	PR_group			TCGA-A2-A3XW	1.02964	HER2 Neg.	HER2_group			TCGA-A2-A3XW	1.02964	ER Neg.	ER_group			TCGA-A2-A3XW	1.02964	TNBC	TNBC_group
							TCGA-A2-A3XT	0.997828	PR Neg.	PR_group			TCGA-A2-A3XT	0.997828	HER2 Neg.	HER2_group			TCGA-A2-A3XT	0.997828	ER Neg.	ER_group			TCGA-A2-A3XT	0.997828	TNBC	TNBC_group
							TCGA-A2-A0ET	1.00437	PR Pos.	PR_group			TCGA-A2-A0ET	1.00437	HER2 Pos.	HER2_group			TCGA-A2-A0ET	1.00437	ER Pos.	ER_group			TCGA-A2-A0ET	1.00437	non-TNBC	TNBC_group
							TCGA-BH-A1FB.1	1.09477	PR Pos.	PR_group			TCGA-BH-A1FB.1	1.09477	HER2 Neg.	HER2_group			TCGA-BH-A1FB.1	1.09477	ER Neg.	ER_group			TCGA-BH-A1FB.1	1.09477	non-TNBC	TNBC_group
							TCGA-E9-A5UP	1.00457	PR Neg.	PR_group			TCGA-E9-A5UP	1.00457	HER2 Pos.	HER2_group			TCGA-E9-A5UP	1.00457	ER Pos.	ER_group			TCGA-E9-A5UP	1.00457	non-TNBC	TNBC_group
							TCGA-D8-A27G	1.00319	PR Neg.	PR_group			TCGA-D8-A27G	1.00319	HER2 Pos.	HER2_group			TCGA-D8-A27G	1.00319	ER Pos.	ER_group			TCGA-D8-A27G	1.00319	non-TNBC	TNBC_group
							TCGA-A2-A1G0	1.05178	PR Neg.	PR_group			TCGA-A2-A1G0	1.05178	HER2 Pos.	HER2_group			TCGA-A2-A1G0	1.05178	ER Neg.	ER_group			TCGA-A2-A1G0	1.05178	non-TNBC	TNBC_group
							TCGA-D8-A1Y3	1.0033	PR Neg.	PR_group			TCGA-D8-A1Y3	1.0033	HER2 Neg.	HER2_group			TCGA-D8-A1Y3	1.0033	ER Neg.	ER_group			TCGA-D8-A1Y3	1.0033	TNBC	TNBC_group
							TCGA-BH-A5J0	1.00302	PR Pos.	PR_group			TCGA-BH-A5J0	1.00302	HER2 Neg.	HER2_group			TCGA-BH-A5J0	1.00302	ER Pos.	ER_group			TCGA-BH-A5J0	1.00302	non-TNBC	TNBC_group
							TCGA-E2-A1B1	1.04063	PR Neg.	PR_group			TCGA-E2-A1B1	1.04063	HER2 Pos.	HER2_group			TCGA-E2-A1B1	1.04063	ER Neg.	ER_group			TCGA-E2-A1B1	1.04063	non-TNBC	TNBC_group
							TCGA-C8-A1HN	1.00484	PR Pos.	PR_group			TCGA-C8-A1HN	1.00484	HER2 Neg.	HER2_group			TCGA-C8-A1HN	1.00484	ER Pos.	ER_group			TCGA-C8-A1HN	1.00484	non-TNBC	TNBC_group
							TCGA-BH-A0HL	0.996281	PR Pos.	PR_group			TCGA-BH-A0HL	0.996281	HER2 Pos.	HER2_group			TCGA-BH-A0HL	0.996281	ER Pos.	ER_group			TCGA-BH-A0HL	0.996281	non-TNBC	TNBC_group
							TCGA-B6-A0RT	1.0027	PR Neg.	PR_group			TCGA-B6-A0RT	1.0027	HER2 Neg.	HER2_group			TCGA-B6-A0RT	1.0027	ER Neg.	ER_group			TCGA-B6-A0RT	1.0027	TNBC	TNBC_group
							TCGA-C8-A12M	0.992386	PR Pos.	PR_group			TCGA-C8-A12M	0.992386	HER2 Pos.	HER2_group			TCGA-C8-A12M	0.992386	ER Pos.	ER_group			TCGA-C8-A12M	0.992386	non-TNBC	TNBC_group
							TCGA-BH-A1F8.1	1.00363	PR Pos.	PR_group			TCGA-BH-A1F8.1	1.00363	HER2 Pos.	HER2_group			TCGA-BH-A1F8.1	1.00363	ER Pos.	ER_group			TCGA-BH-A1F8.1	1.00363	non-TNBC	TNBC_group
							TCGA-AO-A0J8	1.00732	PR Pos.	PR_group			TCGA-AO-A0J8	1.00732	HER2 Pos.	HER2_group			TCGA-AO-A0J8	1.00732	ER Pos.	ER_group			TCGA-AO-A0J8	1.00732	non-TNBC	TNBC_group
							TCGA-A8-A08J	1.00229	PR Neg.	PR_group			TCGA-A8-A08J	1.00229	HER2 Pos.	HER2_group			TCGA-A8-A08J	1.00229	ER Neg.	ER_group			TCGA-A8-A08J	1.00229	non-TNBC	TNBC_group
							TCGA-A7-A6VX	0.997203	PR Neg.	PR_group			TCGA-A7-A6VX	0.997203	HER2 Pos.	HER2_group			TCGA-A7-A6VX	0.997203	ER Pos.	ER_group			TCGA-A7-A6VX	0.997203	non-TNBC	TNBC_group
							TCGA-BH-A0HN	1.00278	PR Pos.	PR_group			TCGA-BH-A0HN	1.00278	HER2 Pos.	HER2_group			TCGA-BH-A0HN	1.00278	ER Pos.	ER_group			TCGA-BH-A0HN	1.00278	non-TNBC	TNBC_group
							TCGA-BH-A0BQ.1	1.03099	PR Pos.	PR_group			TCGA-BH-A0BQ.1	1.03099	HER2 Pos.	HER2_group			TCGA-BH-A0BQ.1	1.03099	ER Neg.	ER_group			TCGA-BH-A0BQ.1	1.03099	non-TNBC	TNBC_group
							TCGA-A2-A1FW	1.0027	PR Pos.	PR_group			TCGA-A2-A1FW	1.0027	HER2 Neg.	HER2_group			TCGA-A2-A1FW	1.0027	ER Pos.	ER_group			TCGA-A2-A1FW	1.0027	non-TNBC	TNBC_group
							TCGA-D8-A27K	1.00843	PR Pos.	PR_group			TCGA-D8-A27K	1.00843	HER2 Pos.	HER2_group			TCGA-D8-A27K	1.00843	ER Neg.	ER_group			TCGA-D8-A27K	1.00843	non-TNBC	TNBC_group
							TCGA-BH-A0BF	1.01114	PR Neg.	PR_group			TCGA-BH-A0BF	1.01114	HER2 Neg.	HER2_group			TCGA-BH-A0BF	1.01114	ER Neg.	ER_group			TCGA-BH-A0BF	1.01114	TNBC	TNBC_group
							TCGA-LD-A9QF	1.01774	PR Neg.	PR_group			TCGA-LD-A9QF	1.01774	HER2 Pos.	HER2_group			TCGA-LD-A9QF	1.01774	ER Neg.	ER_group			TCGA-LD-A9QF	1.01774	non-TNBC	TNBC_group
							TCGA-BH-A0H0	1.00911	PR Neg.	PR_group			TCGA-BH-A0H0	1.00911	HER2 Neg.	HER2_group			TCGA-BH-A0H0	1.00911	ER Neg.	ER_group			TCGA-BH-A0H0	1.00911	TNBC	TNBC_group
							TCGA-BH-A0H9.1	1.23577	PR Pos.	PR_group			TCGA-BH-A0H9.1	1.23577	HER2 Pos.	HER2_group			TCGA-BH-A0H9.1	1.23577	ER Pos.	ER_group			TCGA-BH-A0H9.1	1.23577	non-TNBC	TNBC_group
							TCGA-BH-A209.1	1.18613	PR Neg.	PR_group			TCGA-BH-A209.1	1.18613	HER2 Neg.	HER2_group			TCGA-BH-A209.1	1.18613	ER Neg.	ER_group			TCGA-BH-A209.1	1.18613	TNBC	TNBC_group
							TCGA-E2-A14S	0.995577	PR Pos.	PR_group			TCGA-E2-A14S	0.995577	HER2 Neg.	HER2_group			TCGA-E2-A14S	0.995577	ER Pos.	ER_group			TCGA-E2-A14S	0.995577	non-TNBC	TNBC_group
							TCGA-BH-A0DP.1	1.20592	PR Neg.	PR_group			TCGA-BH-A0DP.1	1.20592	HER2 Pos.	HER2_group			TCGA-BH-A0DP.1	1.20592	ER Neg.	ER_group			TCGA-BH-A0DP.1	1.20592	non-TNBC	TNBC_group
							TCGA-W8-A86G	1.1688	PR Pos.	PR_group			TCGA-W8-A86G	1.1688	HER2 Pos.	HER2_group			TCGA-W8-A86G	1.1688	ER Pos.	ER_group			TCGA-W8-A86G	1.1688	non-TNBC	TNBC_group
							TCGA-A8-A09C	1.00866	PR Pos.	PR_group			TCGA-A8-A09C	1.00866	HER2 Neg.	HER2_group			TCGA-A8-A09C	1.00866	ER Pos.	ER_group			TCGA-A8-A09C	1.00866	non-TNBC	TNBC_group
							TCGA-E2-A574	1.3893	PR Neg.	PR_group			TCGA-E2-A574	1.3893	HER2 Pos.	HER2_group			TCGA-E2-A574	1.3893	ER Neg.	ER_group			TCGA-E2-A574	1.3893	non-TNBC	TNBC_group
							TCGA-BH-A0B5.1	1.0122	PR Pos.	PR_group			TCGA-BH-A0B5.1	1.0122	HER2 Pos.	HER2_group			TCGA-BH-A0B5.1	1.0122	ER Neg.	ER_group			TCGA-BH-A0B5.1	1.0122	non-TNBC	TNBC_group
							TCGA-E9-A1RI.1	1.01371	PR Neg.	PR_group			TCGA-E9-A1RI.1	1.01371	HER2 Pos.	HER2_group			TCGA-E9-A1RI.1	1.01371	ER Neg.	ER_group			TCGA-E9-A1RI.1	1.01371	non-TNBC	TNBC_group
							TCGA-A8-A084	1.00405	PR Pos.	PR_group			TCGA-A8-A084	1.00405	HER2 Neg.	HER2_group			TCGA-A8-A084	1.00405	ER Pos.	ER_group			TCGA-A8-A084	1.00405	non-TNBC	TNBC_group
							TCGA-GM-A2DK	1.01094	PR Pos.	PR_group			TCGA-GM-A2DK	1.01094	HER2 Pos.	HER2_group			TCGA-GM-A2DK	1.01094	ER Pos.	ER_group			TCGA-GM-A2DK	1.01094	non-TNBC	TNBC_group
							TCGA-A8-A09E	0.998714	PR Pos.	PR_group			TCGA-A8-A09E	0.998714	HER2 Pos.	HER2_group			TCGA-A8-A09E	0.998714	ER Pos.	ER_group			TCGA-A8-A09E	0.998714	non-TNBC	TNBC_group
							TCGA-AO-A0J9	1.01704	PR Neg.	PR_group			TCGA-AO-A0J9	1.01704	HER2 Neg.	HER2_group			TCGA-AO-A0J9	1.01704	ER Pos.	ER_group			TCGA-AO-A0J9	1.01704	non-TNBC	TNBC_group
							TCGA-AO-A03M	1.03448	PR Neg.	PR_group			TCGA-AO-A03M	1.03448	HER2 Pos.	HER2_group			TCGA-AO-A03M	1.03448	ER Pos.	ER_group			TCGA-AO-A03M	1.03448	non-TNBC	TNBC_group
							TCGA-AO-A12H	1.00867	PR Pos.	PR_group			TCGA-AO-A12H	1.00867	HER2 Pos.	HER2_group			TCGA-AO-A12H	1.00867	ER Pos.	ER_group			TCGA-AO-A12H	1.00867	non-TNBC	TNBC_group
							TCGA-BH-A1F6.1	1.08546	PR Neg.	PR_group			TCGA-BH-A1F6.1	1.08546	HER2 Neg.	HER2_group			TCGA-BH-A1F6.1	1.08546	ER Neg.	ER_group			TCGA-BH-A1F6.1	1.08546	TNBC	TNBC_group
							TCGA-B6-A0WY	1.13781	PR Neg.	PR_group			TCGA-B6-A0WY	1.13781	HER2 Neg.	HER2_group			TCGA-B6-A0WY	1.13781	ER Pos.	ER_group			TCGA-B6-A0WY	1.13781	non-TNBC	TNBC_group
							TCGA-A8-A06N	1.00811	PR Pos.	PR_group			TCGA-A8-A06N	1.00811	HER2 Pos.	HER2_group			TCGA-A8-A06N	1.00811	ER Pos.	ER_group			TCGA-A8-A06N	1.00811	non-TNBC	TNBC_group
							TCGA-BH-A0BL	1.06258	PR Neg.	PR_group			TCGA-BH-A0BL	1.06258	HER2 Pos.	HER2_group			TCGA-BH-A0BL	1.06258	ER Neg.	ER_group			TCGA-BH-A0BL	1.06258	non-TNBC	TNBC_group
							TCGA-A2-A0EY	1.44723	PR Pos.	PR_group			TCGA-A2-A0EY	1.44723	HER2 Pos.	HER2_group			TCGA-A2-A0EY	1.44723	ER Neg.	ER_group			TCGA-A2-A0EY	1.44723	non-TNBC	TNBC_group
							TCGA-A2-A0T2	1.09823	PR Neg.	PR_group			TCGA-A2-A0T2	1.09823	HER2 Pos.	HER2_group			TCGA-A2-A0T2	1.09823	ER Neg.	ER_group			TCGA-A2-A0T2	1.09823	non-TNBC	TNBC_group
							TCGA-D8-A27I	1.0458	PR Pos.	PR_group			TCGA-D8-A27I	1.0458	HER2 Neg.	HER2_group			TCGA-D8-A27I	1.0458	ER Pos.	ER_group			TCGA-D8-A27I	1.0458	non-TNBC	TNBC_group
							TCGA-EW-A6S9	1.01407	PR Neg.	PR_group			TCGA-EW-A6S9	1.01407	HER2 Pos.	HER2_group			TCGA-EW-A6S9	1.01407	ER Neg.	ER_group			TCGA-EW-A6S9	1.01407	non-TNBC	TNBC_group
							TCGA-D8-A1X6	1.00293	PR Pos.	PR_group			TCGA-D8-A1X6	1.00293	HER2 Neg.	HER2_group			TCGA-D8-A1X6	1.00293	ER Pos.	ER_group			TCGA-D8-A1X6	1.00293	non-TNBC	TNBC_group
							TCGA-XX-A89A	1.01933	PR Neg.	PR_group			TCGA-XX-A89A	1.01933	HER2 Neg.	HER2_group			TCGA-XX-A89A	1.01933	ER Neg.	ER_group			TCGA-XX-A89A	1.01933	TNBC	TNBC_group
							TCGA-EW-A1IX	1.01262	PR Pos.	PR_group			TCGA-EW-A1IX	1.01262	HER2 Neg.	HER2_group			TCGA-EW-A1IX	1.01262	ER Pos.	ER_group			TCGA-EW-A1IX	1.01262	non-TNBC	TNBC_group
							TCGA-E9-A5UO	1.00054	PR Pos.	PR_group			TCGA-E9-A5UO	1.00054	HER2 Pos.	HER2_group			TCGA-E9-A5UO	1.00054	ER Pos.	ER_group			TCGA-E9-A5UO	1.00054	non-TNBC	TNBC_group
							TCGA-E9-A1NC	1.78277	PR Neg.	PR_group			TCGA-E9-A1NC	1.78277	HER2 Pos.	HER2_group			TCGA-E9-A1NC	1.78277	ER Neg.	ER_group			TCGA-E9-A1NC	1.78277	non-TNBC	TNBC_group
							TCGA-AR-A24H	1.00565	PR Neg.	PR_group			TCGA-AR-A24H	1.00565	HER2 Pos.	HER2_group			TCGA-AR-A24H	1.00565	ER Pos.	ER_group			TCGA-AR-A24H	1.00565	non-TNBC	TNBC_group
							TCGA-E9-A1N6.1	1.26868	PR Neg.	PR_group			TCGA-E9-A1N6.1	1.26868	HER2 Pos.	HER2_group			TCGA-E9-A1N6.1	1.26868	ER Neg.	ER_group			TCGA-E9-A1N6.1	1.26868	non-TNBC	TNBC_group
							TCGA-E2-A1L6	1.0376	PR Pos.	PR_group			TCGA-E2-A1L6	1.0376	HER2 Pos.	HER2_group			TCGA-E2-A1L6	1.0376	ER Pos.	ER_group			TCGA-E2-A1L6	1.0376	non-TNBC	TNBC_group
							TCGA-E2-A1LB	0.997065	PR Neg.	PR_group			TCGA-E2-A1LB	0.997065	HER2 Pos.	HER2_group			TCGA-E2-A1LB	0.997065	ER Neg.	ER_group			TCGA-E2-A1LB	0.997065	non-TNBC	TNBC_group
							TCGA-E2-A1LB.1	0.992027	PR Neg.	PR_group			TCGA-E2-A1LB.1	0.992027	HER2 Pos.	HER2_group			TCGA-E2-A1LB.1	0.992027	ER Neg.	ER_group			TCGA-E2-A1LB.1	0.992027	non-TNBC	TNBC_group
							TCGA-E9-A54Y	1.06967	PR Pos.	PR_group			TCGA-E9-A54Y	1.06967	HER2 Neg.	HER2_group			TCGA-E9-A54Y	1.06967	ER Pos.	ER_group			TCGA-E9-A54Y	1.06967	non-TNBC	TNBC_group
							TCGA-BH-A1ES	1.12928	PR Neg.	PR_group			TCGA-BH-A1ES	1.12928	HER2 Neg.	HER2_group			TCGA-BH-A1ES	1.12928	ER Neg.	ER_group			TCGA-BH-A1ES	1.12928	TNBC	TNBC_group
							TCGA-BH-A1ES.1	1.14585	PR Neg.	PR_group			TCGA-BH-A1ES.1	1.14585	HER2 Neg.	HER2_group			TCGA-BH-A1ES.1	1.14585	ER Neg.	ER_group			TCGA-BH-A1ES.1	1.14585	TNBC	TNBC_group
							TCGA-E9-A1R5	1.00876	PR Pos.	PR_group			TCGA-E9-A1R5	1.00876	HER2 Pos.	HER2_group			TCGA-E9-A1R5	1.00876	ER Neg.	ER_group			TCGA-E9-A1R5	1.00876	non-TNBC	TNBC_group
							TCGA-E2-A15S	1.008	PR Neg.	PR_group			TCGA-E2-A15S	1.008	HER2 Pos.	HER2_group			TCGA-E2-A15S	1.008	ER Pos.	ER_group			TCGA-E2-A15S	1.008	non-TNBC	TNBC_group
							TCGA-EW-A3E8	1.00806	PR Pos.	PR_group			TCGA-EW-A3E8	1.00806	HER2 Pos.	HER2_group			TCGA-EW-A3E8	1.00806	ER Pos.	ER_group			TCGA-EW-A3E8	1.00806	non-TNBC	TNBC_group
							TCGA-A8-A07J	0.998143	PR Neg.	PR_group			TCGA-A8-A07J	0.998143	HER2 Neg.	HER2_group			TCGA-A8-A07J	0.998143	ER Neg.	ER_group			TCGA-A8-A07J	0.998143	TNBC	TNBC_group
							TCGA-E2-A1B5	1.02595	PR Neg.	PR_group			TCGA-E2-A1B5	1.02595	HER2 Neg.	HER2_group			TCGA-E2-A1B5	1.02595	ER Pos.	ER_group			TCGA-E2-A1B5	1.02595	non-TNBC	TNBC_group
							TCGA-C8-A26X	1.00823	PR Neg.	PR_group			TCGA-C8-A26X	1.00823	HER2 Pos.	HER2_group			TCGA-C8-A26X	1.00823	ER Neg.	ER_group			TCGA-C8-A26X	1.00823	non-TNBC	TNBC_group
							TCGA-AC-A6IX	1.03933	PR Neg.	PR_group			TCGA-AC-A6IX	1.03933	HER2 Neg.	HER2_group			TCGA-AC-A6IX	1.03933	ER Pos.	ER_group			TCGA-AC-A6IX	1.03933	non-TNBC	TNBC_group
							TCGA-AO-A12C	1.01609	PR Neg.	PR_group			TCGA-AO-A12C	1.01609	HER2 Pos.	HER2_group			TCGA-AO-A12C	1.01609	ER Pos.	ER_group			TCGA-AO-A12C	1.01609	non-TNBC	TNBC_group
							TCGA-AC-A6IX.1	1.02912	PR Neg.	PR_group			TCGA-AC-A6IX.1	1.02912	HER2 Neg.	HER2_group			TCGA-AC-A6IX.1	1.02912	ER Pos.	ER_group			TCGA-AC-A6IX.1	1.02912	non-TNBC	TNBC_group
							TCGA-E2-A1IF	1.08461	PR Pos.	PR_group			TCGA-E2-A1IF	1.08461	HER2 Pos.	HER2_group			TCGA-E2-A1IF	1.08461	ER Pos.	ER_group			TCGA-E2-A1IF	1.08461	non-TNBC	TNBC_group
							TCGA-B6-A0RG	1.06103	PR Pos.	PR_group			TCGA-B6-A0RG	1.06103	HER2 Pos.	HER2_group			TCGA-B6-A0RG	1.06103	ER Pos.	ER_group			TCGA-B6-A0RG	1.06103	non-TNBC	TNBC_group
							TCGA-E2-A14N	1.04435	PR Neg.	PR_group			TCGA-E2-A14N	1.04435	HER2 Pos.	HER2_group			TCGA-E2-A14N	1.04435	ER Neg.	ER_group			TCGA-E2-A14N	1.04435	non-TNBC	TNBC_group
							TCGA-A7-A3RF	1.01193	PR Neg.	PR_group			TCGA-A7-A3RF	1.01193	HER2 Neg.	HER2_group			TCGA-A7-A3RF	1.01193	ER Pos.	ER_group			TCGA-A7-A3RF	1.01193	non-TNBC	TNBC_group
							TCGA-AR-A5QM	1.02204	PR Pos.	PR_group			TCGA-AR-A5QM	1.02204	HER2 Neg.	HER2_group			TCGA-AR-A5QM	1.02204	ER Pos.	ER_group			TCGA-AR-A5QM	1.02204	non-TNBC	TNBC_group
							TCGA-E2-A10C	1.02005	PR Pos.	PR_group			TCGA-E2-A10C	1.02005	HER2 Neg.	HER2_group			TCGA-E2-A10C	1.02005	ER Pos.	ER_group			TCGA-E2-A10C	1.02005	non-TNBC	TNBC_group
							TCGA-AC-A3TM	1.04531	PR Pos.	PR_group			TCGA-AC-A3TM	1.04531	HER2 Pos.	HER2_group			TCGA-AC-A3TM	1.04531	ER Pos.	ER_group			TCGA-AC-A3TM	1.04531	non-TNBC	TNBC_group
							TCGA-AN-A04C	1.00307	PR Neg.	PR_group			TCGA-AN-A04C	1.00307	HER2 Pos.	HER2_group			TCGA-AN-A04C	1.00307	ER Neg.	ER_group			TCGA-AN-A04C	1.00307	non-TNBC	TNBC_group
							TCGA-BH-A1F2.1	1.11731	PR Neg.	PR_group			TCGA-BH-A1F2.1	1.11731	HER2 Pos.	HER2_group			TCGA-BH-A1F2.1	1.11731	ER Neg.	ER_group			TCGA-BH-A1F2.1	1.11731	non-TNBC	TNBC_group
							TCGA-C8-A12W	1.00488	PR Neg.	PR_group			TCGA-C8-A12W	1.00488	HER2 Neg.	HER2_group			TCGA-C8-A12W	1.00488	ER Neg.	ER_group			TCGA-C8-A12W	1.00488	TNBC	TNBC_group
							TCGA-BH-A18N.1	1.1428	PR Neg.	PR_group			TCGA-BH-A18N.1	1.1428	HER2 Pos.	HER2_group			TCGA-BH-A18N.1	1.1428	ER Neg.	ER_group			TCGA-BH-A18N.1	1.1428	non-TNBC	TNBC_group
							TCGA-A7-A0CE.1	1.14682	PR Neg.	PR_group			TCGA-A7-A0CE.1	1.14682	HER2 Pos.	HER2_group			TCGA-A7-A0CE.1	1.14682	ER Neg.	ER_group			TCGA-A7-A0CE.1	1.14682	non-TNBC	TNBC_group
							TCGA-C8-A12K	1.03374	PR Neg.	PR_group			TCGA-C8-A12K	1.03374	HER2 Neg.	HER2_group			TCGA-C8-A12K	1.03374	ER Neg.	ER_group			TCGA-C8-A12K	1.03374	TNBC	TNBC_group
							TCGA-E9-A1N4.1	1.31262	PR Neg.	PR_group			TCGA-E9-A1N4.1	1.31262	HER2 Pos.	HER2_group			TCGA-E9-A1N4.1	1.31262	ER Neg.	ER_group			TCGA-E9-A1N4.1	1.31262	non-TNBC	TNBC_group
							TCGA-A7-A13G.1	0.998582	PR Neg.	PR_group			TCGA-A7-A13G.1	0.998582	HER2 Neg.	HER2_group			TCGA-A7-A13G.1	0.998582	ER Neg.	ER_group			TCGA-A7-A13G.1	0.998582	TNBC	TNBC_group
							TCGA-A7-A13G.2	1.00435	PR Neg.	PR_group			TCGA-A7-A13G.2	1.00435	HER2 Neg.	HER2_group			TCGA-A7-A13G.2	1.00435	ER Neg.	ER_group			TCGA-A7-A13G.2	1.00435	TNBC	TNBC_group
							TCGA-D8-A1XO	1.02074	PR Pos.	PR_group			TCGA-D8-A1XO	1.02074	HER2 Neg.	HER2_group			TCGA-D8-A1XO	1.02074	ER Pos.	ER_group			TCGA-D8-A1XO	1.02074	non-TNBC	TNBC_group
							TCGA-BH-A0E6	1.08373	PR Neg.	PR_group			TCGA-BH-A0E6	1.08373	HER2 Pos.	HER2_group			TCGA-BH-A0E6	1.08373	ER Neg.	ER_group			TCGA-BH-A0E6	1.08373	non-TNBC	TNBC_group
							TCGA-E2-A1II	1.01373	PR Neg.	PR_group			TCGA-E2-A1II	1.01373	HER2 Neg.	HER2_group			TCGA-E2-A1II	1.01373	ER Neg.	ER_group			TCGA-E2-A1II	1.01373	TNBC	TNBC_group
							TCGA-HN-A2NL	1.00061	PR Neg.	PR_group			TCGA-HN-A2NL	1.00061	HER2 Neg.	HER2_group			TCGA-HN-A2NL	1.00061	ER Neg.	ER_group			TCGA-HN-A2NL	1.00061	TNBC	TNBC_group
							TCGA-A8-A07W	1.05387	PR Pos.	PR_group			TCGA-A8-A07W	1.05387	HER2 Neg.	HER2_group			TCGA-A8-A07W	1.05387	ER Pos.	ER_group			TCGA-A8-A07W	1.05387	non-TNBC	TNBC_group
							TCGA-D8-A1JC	1.09361	PR Pos.	PR_group			TCGA-D8-A1JC	1.09361	HER2 Neg.	HER2_group			TCGA-D8-A1JC	1.09361	ER Pos.	ER_group			TCGA-D8-A1JC	1.09361	non-TNBC	TNBC_group
							TCGA-AO-A0JC	1.00179	PR Neg.	PR_group			TCGA-AO-A0JC	1.00179	HER2 Neg.	HER2_group			TCGA-AO-A0JC	1.00179	ER Neg.	ER_group			TCGA-AO-A0JC	1.00179	TNBC	TNBC_group
							TCGA-EW-A1P7	1.81286	PR Neg.	PR_group			TCGA-EW-A1P7	1.81286	HER2 Pos.	HER2_group			TCGA-EW-A1P7	1.81286	ER Neg.	ER_group			TCGA-EW-A1P7	1.81286	non-TNBC	TNBC_group
							TCGA-AC-A3BB	1.00808	PR Neg.	PR_group			TCGA-AC-A3BB	1.00808	HER2 Neg.	HER2_group			TCGA-AC-A3BB	1.00808	ER Pos.	ER_group			TCGA-AC-A3BB	1.00808	non-TNBC	TNBC_group
							TCGA-BH-A0DX	1.0168	PR Pos.	PR_group			TCGA-BH-A0DX	1.0168	HER2 Neg.	HER2_group			TCGA-BH-A0DX	1.0168	ER Pos.	ER_group			TCGA-BH-A0DX	1.0168	non-TNBC	TNBC_group
							TCGA-C8-A1HF	1.01	PR Neg.	PR_group			TCGA-C8-A1HF	1.01	HER2 Pos.	HER2_group			TCGA-C8-A1HF	1.01	ER Neg.	ER_group			TCGA-C8-A1HF	1.01	non-TNBC	TNBC_group
							TCGA-A8-A07Z	1.00125	PR Pos.	PR_group			TCGA-A8-A07Z	1.00125	HER2 Pos.	HER2_group			TCGA-A8-A07Z	1.00125	ER Pos.	ER_group			TCGA-A8-A07Z	1.00125	non-TNBC	TNBC_group
							TCGA-B6-A0I6	1.15343	PR Neg.	PR_group			TCGA-B6-A0I6	1.15343	HER2 Pos.	HER2_group			TCGA-B6-A0I6	1.15343	ER Neg.	ER_group			TCGA-B6-A0I6	1.15343	non-TNBC	TNBC_group
							TCGA-A2-A3XU	1.15632	PR Neg.	PR_group			TCGA-A2-A3XU	1.15632	HER2 Pos.	HER2_group			TCGA-A2-A3XU	1.15632	ER Neg.	ER_group			TCGA-A2-A3XU	1.15632	non-TNBC	TNBC_group
							TCGA-E9-A54X	1.02228	PR Pos.	PR_group			TCGA-E9-A54X	1.02228	HER2 Pos.	HER2_group			TCGA-E9-A54X	1.02228	ER Pos.	ER_group			TCGA-E9-A54X	1.02228	non-TNBC	TNBC_group
							TCGA-BH-A0DQ.1	1.09583	PR Pos.	PR_group			TCGA-BH-A0DQ.1	1.09583	HER2 Pos.	HER2_group			TCGA-BH-A0DQ.1	1.09583	ER Pos.	ER_group			TCGA-BH-A0DQ.1	1.09583	non-TNBC	TNBC_group
							TCGA-AN-A0XT	0.998921	PR Pos.	PR_group			TCGA-AN-A0XT	0.998921	HER2 Neg.	HER2_group			TCGA-AN-A0XT	0.998921	ER Pos.	ER_group			TCGA-AN-A0XT	0.998921	non-TNBC	TNBC_group
							TCGA-C8-A1HJ	1.00714	PR Neg.	PR_group			TCGA-C8-A1HJ	1.00714	HER2 Neg.	HER2_group			TCGA-C8-A1HJ	1.00714	ER Neg.	ER_group			TCGA-C8-A1HJ	1.00714	TNBC	TNBC_group
							TCGA-D8-A1JM	1.19547	PR Neg.	PR_group			TCGA-D8-A1JM	1.19547	HER2 Neg.	HER2_group			TCGA-D8-A1JM	1.19547	ER Neg.	ER_group			TCGA-D8-A1JM	1.19547	TNBC	TNBC_group
							TCGA-C8-A1HL	1.04976	PR Neg.	PR_group			TCGA-C8-A1HL	1.04976	HER2 Pos.	HER2_group			TCGA-C8-A1HL	1.04976	ER Pos.	ER_group			TCGA-C8-A1HL	1.04976	non-TNBC	TNBC_group
							TCGA-JL-A3YW	1.00214	PR Neg.	PR_group			TCGA-JL-A3YW	1.00214	HER2 Neg.	HER2_group			TCGA-JL-A3YW	1.00214	ER Neg.	ER_group			TCGA-JL-A3YW	1.00214	TNBC	TNBC_group
							TCGA-B6-A0I8	1.04284	PR Pos.	PR_group			TCGA-B6-A0I8	1.04284	HER2 Pos.	HER2_group			TCGA-B6-A0I8	1.04284	ER Pos.	ER_group			TCGA-B6-A0I8	1.04284	non-TNBC	TNBC_group
							TCGA-BH-A1EY	1.17009	PR Pos.	PR_group			TCGA-BH-A1EY	1.17009	HER2 Neg.	HER2_group			TCGA-BH-A1EY	1.17009	ER Pos.	ER_group			TCGA-BH-A1EY	1.17009	non-TNBC	TNBC_group
							TCGA-BH-A204.1	1.0081	PR Pos.	PR_group			TCGA-BH-A204.1	1.0081	HER2 Pos.	HER2_group			TCGA-BH-A204.1	1.0081	ER Pos.	ER_group			TCGA-BH-A204.1	1.0081	non-TNBC	TNBC_group
							TCGA-AR-A5QN	1.00971	PR Pos.	PR_group			TCGA-AR-A5QN	1.00971	HER2 Neg.	HER2_group			TCGA-AR-A5QN	1.00971	ER Pos.	ER_group			TCGA-AR-A5QN	1.00971	non-TNBC	TNBC_group
							TCGA-AN-A0AT	1.13772	PR Neg.	PR_group			TCGA-AN-A0AT	1.13772	HER2 Neg.	HER2_group			TCGA-AN-A0AT	1.13772	ER Neg.	ER_group			TCGA-AN-A0AT	1.13772	TNBC	TNBC_group
							TCGA-A2-A0T3	1.00491	PR Pos.	PR_group			TCGA-A2-A0T3	1.00491	HER2 Neg.	HER2_group			TCGA-A2-A0T3	1.00491	ER Pos.	ER_group			TCGA-A2-A0T3	1.00491	non-TNBC	TNBC_group
							TCGA-A2-A0T6	0.99493	PR Neg.	PR_group			TCGA-A2-A0T6	0.99493	HER2 Pos.	HER2_group			TCGA-A2-A0T6	0.99493	ER Neg.	ER_group			TCGA-A2-A0T6	0.99493	non-TNBC	TNBC_group
							TCGA-GM-A3XN	1.03691	PR Pos.	PR_group			TCGA-GM-A3XN	1.03691	HER2 Pos.	HER2_group			TCGA-GM-A3XN	1.03691	ER Neg.	ER_group			TCGA-GM-A3XN	1.03691	non-TNBC	TNBC_group
							TCGA-AC-A62Y	0.993695	PR Pos.	PR_group			TCGA-AC-A62Y	0.993695	HER2 Pos.	HER2_group			TCGA-AC-A62Y	0.993695	ER Pos.	ER_group			TCGA-AC-A62Y	0.993695	non-TNBC	TNBC_group
							TCGA-E2-A15E	1.04628	PR Neg.	PR_group			TCGA-E2-A15E	1.04628	HER2 Pos.	HER2_group			TCGA-E2-A15E	1.04628	ER Neg.	ER_group			TCGA-E2-A15E	1.04628	non-TNBC	TNBC_group
							TCGA-A1-A0SQ	1.00832	PR Pos.	PR_group			TCGA-A1-A0SQ	1.00832	HER2 Pos.	HER2_group			TCGA-A1-A0SQ	1.00832	ER Pos.	ER_group			TCGA-A1-A0SQ	1.00832	non-TNBC	TNBC_group
							TCGA-E2-A15E.1	1.06271	PR Neg.	PR_group			TCGA-E2-A15E.1	1.06271	HER2 Pos.	HER2_group			TCGA-E2-A15E.1	1.06271	ER Neg.	ER_group			TCGA-E2-A15E.1	1.06271	non-TNBC	TNBC_group
							TCGA-A8-A0A4	1.0319	PR Neg.	PR_group			TCGA-A8-A0A4	1.0319	HER2 Pos.	HER2_group			TCGA-A8-A0A4	1.0319	ER Neg.	ER_group			TCGA-A8-A0A4	1.0319	non-TNBC	TNBC_group
							TCGA-AC-A7VC	0.998534	PR Neg.	PR_group			TCGA-AC-A7VC	0.998534	HER2 Neg.	HER2_group			TCGA-AC-A7VC	0.998534	ER Neg.	ER_group			TCGA-AC-A7VC	0.998534	TNBC	TNBC_group
							TCGA-A2-A0YD	1.00714	PR Pos.	PR_group			TCGA-A2-A0YD	1.00714	HER2 Neg.	HER2_group			TCGA-A2-A0YD	1.00714	ER Pos.	ER_group			TCGA-A2-A0YD	1.00714	non-TNBC	TNBC_group
							TCGA-EW-A1P3	1.01165	PR Pos.	PR_group			TCGA-EW-A1P3	1.01165	HER2 Pos.	HER2_group			TCGA-EW-A1P3	1.01165	ER Pos.	ER_group			TCGA-EW-A1P3	1.01165	non-TNBC	TNBC_group
							TCGA-D8-A1XG	1.02387	PR Pos.	PR_group			TCGA-D8-A1XG	1.02387	HER2 Pos.	HER2_group			TCGA-D8-A1XG	1.02387	ER Pos.	ER_group			TCGA-D8-A1XG	1.02387	non-TNBC	TNBC_group
							TCGA-BH-A0H7.1	1.31368	PR Neg.	PR_group			TCGA-BH-A0H7.1	1.31368	HER2 Pos.	HER2_group			TCGA-BH-A0H7.1	1.31368	ER Neg.	ER_group			TCGA-BH-A0H7.1	1.31368	non-TNBC	TNBC_group
							TCGA-A8-A06Z	1.0044	PR Pos.	PR_group			TCGA-A8-A06Z	1.0044	HER2 Pos.	HER2_group			TCGA-A8-A06Z	1.0044	ER Pos.	ER_group			TCGA-A8-A06Z	1.0044	non-TNBC	TNBC_group
							TCGA-E9-A1RE	1.00324	PR Pos.	PR_group			TCGA-E9-A1RE	1.00324	HER2 Neg.	HER2_group			TCGA-E9-A1RE	1.00324	ER Pos.	ER_group			TCGA-E9-A1RE	1.00324	non-TNBC	TNBC_group
							TCGA-BH-A0B7.1	1.3333	PR Neg.	PR_group			TCGA-BH-A0B7.1	1.3333	HER2 Pos.	HER2_group			TCGA-BH-A0B7.1	1.3333	ER Neg.	ER_group			TCGA-BH-A0B7.1	1.3333	non-TNBC	TNBC_group
							TCGA-B6-A0RN	1.00319	PR Pos.	PR_group			TCGA-B6-A0RN	1.00319	HER2 Pos.	HER2_group			TCGA-B6-A0RN	1.00319	ER Neg.	ER_group			TCGA-B6-A0RN	1.00319	non-TNBC	TNBC_group
							TCGA-E2-A14U	1.15804	PR Pos.	PR_group			TCGA-E2-A14U	1.15804	HER2 Pos.	HER2_group			TCGA-E2-A14U	1.15804	ER Pos.	ER_group			TCGA-E2-A14U	1.15804	non-TNBC	TNBC_group
							TCGA-A8-A076	1.01212	PR Neg.	PR_group			TCGA-A8-A076	1.01212	HER2 Pos.	HER2_group			TCGA-A8-A076	1.01212	ER Pos.	ER_group			TCGA-A8-A076	1.01212	non-TNBC	TNBC_group
							TCGA-BH-A0EA	1.02964	PR Pos.	PR_group			TCGA-BH-A0EA	1.02964	HER2 Pos.	HER2_group			TCGA-BH-A0EA	1.02964	ER Neg.	ER_group			TCGA-BH-A0EA	1.02964	non-TNBC	TNBC_group
							TCGA-BH-A8FZ	1.07082	PR Neg.	PR_group			TCGA-BH-A8FZ	1.07082	HER2 Pos.	HER2_group			TCGA-BH-A8FZ	1.07082	ER Neg.	ER_group			TCGA-BH-A8FZ	1.07082	non-TNBC	TNBC_group
							TCGA-BH-A0BG	1.13889	PR Neg.	PR_group			TCGA-BH-A0BG	1.13889	HER2 Pos.	HER2_group			TCGA-BH-A0BG	1.13889	ER Neg.	ER_group			TCGA-BH-A0BG	1.13889	non-TNBC	TNBC_group
							TCGA-B6-A409	1.23437	PR Neg.	PR_group			TCGA-B6-A409	1.23437	HER2 Pos.	HER2_group			TCGA-B6-A409	1.23437	ER Neg.	ER_group			TCGA-B6-A409	1.23437	non-TNBC	TNBC_group
							TCGA-E9-A248	1.01119	PR Neg.	PR_group			TCGA-E9-A248	1.01119	HER2 Pos.	HER2_group			TCGA-E9-A248	1.01119	ER Neg.	ER_group			TCGA-E9-A248	1.01119	non-TNBC	TNBC_group
							TCGA-BH-A0AZ.1	1.16473	PR Neg.	PR_group			TCGA-BH-A0AZ.1	1.16473	HER2 Pos.	HER2_group			TCGA-BH-A0AZ.1	1.16473	ER Neg.	ER_group			TCGA-BH-A0AZ.1	1.16473	non-TNBC	TNBC_group
							TCGA-BH-A1FH.1	1.26089	PR Neg.	PR_group			TCGA-BH-A1FH.1	1.26089	HER2 Pos.	HER2_group			TCGA-BH-A1FH.1	1.26089	ER Neg.	ER_group			TCGA-BH-A1FH.1	1.26089	non-TNBC	TNBC_group
							TCGA-AN-A0FX	1.15409	PR Neg.	PR_group			TCGA-AN-A0FX	1.15409	HER2 Pos.	HER2_group			TCGA-AN-A0FX	1.15409	ER Neg.	ER_group			TCGA-AN-A0FX	1.15409	non-TNBC	TNBC_group
							TCGA-B6-A0X1	1.07265	PR Neg.	PR_group			TCGA-B6-A0X1	1.07265	HER2 Neg.	HER2_group			TCGA-B6-A0X1	1.07265	ER Neg.	ER_group			TCGA-B6-A0X1	1.07265	TNBC	TNBC_group
							TCGA-BH-A0B3	0.998016	PR Neg.	PR_group			TCGA-BH-A0B3	0.998016	HER2 Pos.	HER2_group			TCGA-BH-A0B3	0.998016	ER Neg.	ER_group			TCGA-BH-A0B3	0.998016	non-TNBC	TNBC_group
							TCGA-BH-A0HF	1.03646	PR Pos.	PR_group			TCGA-BH-A0HF	1.03646	HER2 Pos.	HER2_group			TCGA-BH-A0HF	1.03646	ER Pos.	ER_group			TCGA-BH-A0HF	1.03646	non-TNBC	TNBC_group
							TCGA-BH-A0B3.1	1.00372	PR Neg.	PR_group			TCGA-BH-A0B3.1	1.00372	HER2 Pos.	HER2_group			TCGA-BH-A0B3.1	1.00372	ER Neg.	ER_group			TCGA-BH-A0B3.1	1.00372	non-TNBC	TNBC_group
							TCGA-AN-A0XO	1.04995	PR Pos.	PR_group			TCGA-AN-A0XO	1.04995	HER2 Neg.	HER2_group			TCGA-AN-A0XO	1.04995	ER Pos.	ER_group			TCGA-AN-A0XO	1.04995	non-TNBC	TNBC_group
							TCGA-A2-A0CZ	1.07877	PR Neg.	PR_group			TCGA-A2-A0CZ	1.07877	HER2 Pos.	HER2_group			TCGA-A2-A0CZ	1.07877	ER Neg.	ER_group			TCGA-A2-A0CZ	1.07877	non-TNBC	TNBC_group
							TCGA-A2-A04N	1.00647	PR Pos.	PR_group			TCGA-A2-A04N	1.00647	HER2 Neg.	HER2_group			TCGA-A2-A04N	1.00647	ER Pos.	ER_group			TCGA-A2-A04N	1.00647	non-TNBC	TNBC_group
							TCGA-A2-A0SX	1.06731	PR Neg.	PR_group			TCGA-A2-A0SX	1.06731	HER2 Pos.	HER2_group			TCGA-A2-A0SX	1.06731	ER Neg.	ER_group			TCGA-A2-A0SX	1.06731	non-TNBC	TNBC_group
							TCGA-B6-A0I5	1.00754	PR Pos.	PR_group			TCGA-B6-A0I5	1.00754	HER2 Neg.	HER2_group			TCGA-B6-A0I5	1.00754	ER Pos.	ER_group			TCGA-B6-A0I5	1.00754	non-TNBC	TNBC_group
							TCGA-GI-A2C9	1.3785	PR Neg.	PR_group			TCGA-GI-A2C9	1.3785	HER2 Pos.	HER2_group			TCGA-GI-A2C9	1.3785	ER Neg.	ER_group			TCGA-GI-A2C9	1.3785	non-TNBC	TNBC_group
							TCGA-AR-A250	1.00124	PR Neg.	PR_group			TCGA-AR-A250	1.00124	HER2 Pos.	HER2_group			TCGA-AR-A250	1.00124	ER Pos.	ER_group			TCGA-AR-A250	1.00124	non-TNBC	TNBC_group
							TCGA-GI-A2C9.1	1.36378	PR Neg.	PR_group			TCGA-GI-A2C9.1	1.36378	HER2 Pos.	HER2_group			TCGA-GI-A2C9.1	1.36378	ER Neg.	ER_group			TCGA-GI-A2C9.1	1.36378	non-TNBC	TNBC_group
							TCGA-E9-A1NG.1	0.997859	PR Neg.	PR_group			TCGA-E9-A1NG.1	0.997859	HER2 Pos.	HER2_group			TCGA-E9-A1NG.1	0.997859	ER Pos.	ER_group			TCGA-E9-A1NG.1	0.997859	non-TNBC	TNBC_group
							TCGA-EW-A1P5	1.09236	PR Pos.	PR_group			TCGA-EW-A1P5	1.09236	HER2 Pos.	HER2_group			TCGA-EW-A1P5	1.09236	ER Pos.	ER_group			TCGA-EW-A1P5	1.09236	non-TNBC	TNBC_group
							TCGA-E2-A15P	1.0242	PR Pos.	PR_group			TCGA-E2-A15P	1.0242	HER2 Pos.	HER2_group			TCGA-E2-A15P	1.0242	ER Pos.	ER_group			TCGA-E2-A15P	1.0242	non-TNBC	TNBC_group
							TCGA-EW-A1OY	1.00073	PR Pos.	PR_group			TCGA-EW-A1OY	1.00073	HER2 Pos.	HER2_group			TCGA-EW-A1OY	1.00073	ER Pos.	ER_group			TCGA-EW-A1OY	1.00073	non-TNBC	TNBC_group
							TCGA-B6-A0RL	0.999065	PR Pos.	PR_group			TCGA-B6-A0RL	0.999065	HER2 Pos.	HER2_group			TCGA-B6-A0RL	0.999065	ER Pos.	ER_group			TCGA-B6-A0RL	0.999065	non-TNBC	TNBC_group
							TCGA-C8-A130	1.00715	PR Neg.	PR_group			TCGA-C8-A130	1.00715	HER2 Pos.	HER2_group			TCGA-C8-A130	1.00715	ER Neg.	ER_group			TCGA-C8-A130	1.00715	non-TNBC	TNBC_group
							TCGA-BH-A18P.1	1.08366	PR Neg.	PR_group			TCGA-BH-A18P.1	1.08366	HER2 Neg.	HER2_group			TCGA-BH-A18P.1	1.08366	ER Neg.	ER_group			TCGA-BH-A18P.1	1.08366	TNBC	TNBC_group
							TCGA-AC-A8OS	1.15171	PR Pos.	PR_group			TCGA-AC-A8OS	1.15171	HER2 Neg.	HER2_group			TCGA-AC-A8OS	1.15171	ER Pos.	ER_group			TCGA-AC-A8OS	1.15171	non-TNBC	TNBC_group
							TCGA-D8-A1J9	0.999983	PR Neg.	PR_group			TCGA-D8-A1J9	0.999983	HER2 Pos.	HER2_group			TCGA-D8-A1J9	0.999983	ER Neg.	ER_group			TCGA-D8-A1J9	0.999983	non-TNBC	TNBC_group
							TCGA-AR-A256	1.16112	PR Neg.	PR_group			TCGA-AR-A256	1.16112	HER2 Pos.	HER2_group			TCGA-AR-A256	1.16112	ER Neg.	ER_group			TCGA-AR-A256	1.16112	non-TNBC	TNBC_group
							TCGA-A7-A426	1.08589	PR Pos.	PR_group			TCGA-A7-A426	1.08589	HER2 Pos.	HER2_group			TCGA-A7-A426	1.08589	ER Pos.	ER_group			TCGA-A7-A426	1.08589	non-TNBC	TNBC_group
							TCGA-BH-A1FG.1	1.12554	PR Neg.	PR_group			TCGA-BH-A1FG.1	1.12554	HER2 Neg.	HER2_group			TCGA-BH-A1FG.1	1.12554	ER Neg.	ER_group			TCGA-BH-A1FG.1	1.12554	TNBC	TNBC_group
							TCGA-BH-A0BJ.1	1.35133	PR Neg.	PR_group			TCGA-BH-A0BJ.1	1.35133	HER2 Pos.	HER2_group			TCGA-BH-A0BJ.1	1.35133	ER Neg.	ER_group			TCGA-BH-A0BJ.1	1.35133	non-TNBC	TNBC_group
							TCGA-A7-A3J0	1.00776	PR Pos.	PR_group			TCGA-A7-A3J0	1.00776	HER2 Pos.	HER2_group			TCGA-A7-A3J0	1.00776	ER Pos.	ER_group			TCGA-A7-A3J0	1.00776	non-TNBC	TNBC_group
							TCGA-E2-A15C	1.00955	PR Pos.	PR_group			TCGA-E2-A15C	1.00955	HER2 Pos.	HER2_group			TCGA-E2-A15C	1.00955	ER Pos.	ER_group			TCGA-E2-A15C	1.00955	non-TNBC	TNBC_group
							TCGA-E2-A14Z	1.02499	PR Neg.	PR_group			TCGA-E2-A14Z	1.02499	HER2 Pos.	HER2_group			TCGA-E2-A14Z	1.02499	ER Neg.	ER_group			TCGA-E2-A14Z	1.02499	non-TNBC	TNBC_group
							TCGA-EW-A3U0	1.16086	PR Neg.	PR_group			TCGA-EW-A3U0	1.16086	HER2 Neg.	HER2_group			TCGA-EW-A3U0	1.16086	ER Neg.	ER_group			TCGA-EW-A3U0	1.16086	TNBC	TNBC_group
							TCGA-BH-A18Q.1	1.59973	PR Neg.	PR_group			TCGA-BH-A18Q.1	1.59973	HER2 Pos.	HER2_group			TCGA-BH-A18Q.1	1.59973	ER Neg.	ER_group			TCGA-BH-A18Q.1	1.59973	non-TNBC	TNBC_group
							TCGA-E2-A10E	1.02221	PR Pos.	PR_group			TCGA-E2-A10E	1.02221	HER2 Pos.	HER2_group			TCGA-E2-A10E	1.02221	ER Pos.	ER_group			TCGA-E2-A10E	1.02221	non-TNBC	TNBC_group
							TCGA-AR-A0TY	1.01046	PR Neg.	PR_group			TCGA-AR-A0TY	1.01046	HER2 Neg.	HER2_group			TCGA-AR-A0TY	1.01046	ER Pos.	ER_group			TCGA-AR-A0TY	1.01046	non-TNBC	TNBC_group
							TCGA-E2-A1B4	1.01387	PR Pos.	PR_group			TCGA-E2-A1B4	1.01387	HER2 Neg.	HER2_group			TCGA-E2-A1B4	1.01387	ER Pos.	ER_group			TCGA-E2-A1B4	1.01387	non-TNBC	TNBC_group
							TCGA-A7-A4SE	1.39824	PR Neg.	PR_group			TCGA-A7-A4SE	1.39824	HER2 Pos.	HER2_group			TCGA-A7-A4SE	1.39824	ER Neg.	ER_group			TCGA-A7-A4SE	1.39824	non-TNBC	TNBC_group
							TCGA-GM-A2DC	0.999664	PR Neg.	PR_group			TCGA-GM-A2DC	0.999664	HER2 Pos.	HER2_group			TCGA-GM-A2DC	0.999664	ER Neg.	ER_group			TCGA-GM-A2DC	0.999664	non-TNBC	TNBC_group
							TCGA-C8-A1HG	0.998438	PR Pos.	PR_group			TCGA-C8-A1HG	0.998438	HER2 Neg.	HER2_group			TCGA-C8-A1HG	0.998438	ER Pos.	ER_group			TCGA-C8-A1HG	0.998438	non-TNBC	TNBC_group
							TCGA-E9-A226	1.00767	PR Pos.	PR_group			TCGA-E9-A226	1.00767	HER2 Neg.	HER2_group			TCGA-E9-A226	1.00767	ER Pos.	ER_group			TCGA-E9-A226	1.00767	non-TNBC	TNBC_group
							TCGA-D8-A1JN	1.00121	PR Pos.	PR_group			TCGA-D8-A1JN	1.00121	HER2 Neg.	HER2_group			TCGA-D8-A1JN	1.00121	ER Pos.	ER_group			TCGA-D8-A1JN	1.00121	non-TNBC	TNBC_group
							TCGA-BH-A0BO	1.03969	PR Pos.	PR_group			TCGA-BH-A0BO	1.03969	HER2 Neg.	HER2_group			TCGA-BH-A0BO	1.03969	ER Pos.	ER_group			TCGA-BH-A0BO	1.03969	non-TNBC	TNBC_group
							TCGA-E9-A1R7	1.01521	PR Pos.	PR_group			TCGA-E9-A1R7	1.01521	HER2 Pos.	HER2_group			TCGA-E9-A1R7	1.01521	ER Pos.	ER_group			TCGA-E9-A1R7	1.01521	non-TNBC	TNBC_group
							TCGA-E9-A1R7.1	1.0126	PR Pos.	PR_group			TCGA-E9-A1R7.1	1.0126	HER2 Pos.	HER2_group			TCGA-E9-A1R7.1	1.0126	ER Pos.	ER_group			TCGA-E9-A1R7.1	1.0126	non-TNBC	TNBC_group
							TCGA-BH-A0HW	0.995717	PR Pos.	PR_group			TCGA-BH-A0HW	0.995717	HER2 Pos.	HER2_group			TCGA-BH-A0HW	0.995717	ER Pos.	ER_group			TCGA-BH-A0HW	0.995717	non-TNBC	TNBC_group
							TCGA-D8-A1JB	1.07558	PR Pos.	PR_group			TCGA-D8-A1JB	1.07558	HER2 Pos.	HER2_group			TCGA-D8-A1JB	1.07558	ER Pos.	ER_group			TCGA-D8-A1JB	1.07558	non-TNBC	TNBC_group
							TCGA-E2-A15G	1.00547	PR Pos.	PR_group			TCGA-E2-A15G	1.00547	HER2 Neg.	HER2_group			TCGA-E2-A15G	1.00547	ER Pos.	ER_group			TCGA-E2-A15G	1.00547	non-TNBC	TNBC_group
							TCGA-D8-A3Z6	1.0115	PR Pos.	PR_group			TCGA-D8-A3Z6	1.0115	HER2 Pos.	HER2_group			TCGA-D8-A3Z6	1.0115	ER Pos.	ER_group			TCGA-D8-A3Z6	1.0115	non-TNBC	TNBC_group
							TCGA-A2-A4S0	1.0037	PR Pos.	PR_group			TCGA-A2-A4S0	1.0037	HER2 Neg.	HER2_group			TCGA-A2-A4S0	1.0037	ER Pos.	ER_group			TCGA-A2-A4S0	1.0037	non-TNBC	TNBC_group
							TCGA-BH-A0DL.1	1.00295	PR Pos.	PR_group			TCGA-BH-A0DL.1	1.00295	HER2 Pos.	HER2_group			TCGA-BH-A0DL.1	1.00295	ER Neg.	ER_group			TCGA-BH-A0DL.1	1.00295	non-TNBC	TNBC_group
							TCGA-A2-A25E	1.00887	PR Pos.	PR_group			TCGA-A2-A25E	1.00887	HER2 Pos.	HER2_group			TCGA-A2-A25E	1.00887	ER Pos.	ER_group			TCGA-A2-A25E	1.00887	non-TNBC	TNBC_group
							TCGA-E2-A10A	1.01703	PR Pos.	PR_group			TCGA-E2-A10A	1.01703	HER2 Pos.	HER2_group			TCGA-E2-A10A	1.01703	ER Pos.	ER_group			TCGA-E2-A10A	1.01703	non-TNBC	TNBC_group
							TCGA-BH-A0E9	1.06611	PR Pos.	PR_group			TCGA-BH-A0E9	1.06611	HER2 Pos.	HER2_group			TCGA-BH-A0E9	1.06611	ER Pos.	ER_group			TCGA-BH-A0E9	1.06611	non-TNBC	TNBC_group
							TCGA-OL-A66H	1.00485	PR Pos.	PR_group			TCGA-OL-A66H	1.00485	HER2 Pos.	HER2_group			TCGA-OL-A66H	1.00485	ER Pos.	ER_group			TCGA-OL-A66H	1.00485	non-TNBC	TNBC_group
							TCGA-AQ-A04L	0.996526	PR Neg.	PR_group			TCGA-AQ-A04L	0.996526	HER2 Pos.	HER2_group			TCGA-AQ-A04L	0.996526	ER Pos.	ER_group			TCGA-AQ-A04L	0.996526	non-TNBC	TNBC_group
							TCGA-BH-A0WA	1.76523	PR Neg.	PR_group			TCGA-BH-A0WA	1.76523	HER2 Pos.	HER2_group			TCGA-BH-A0WA	1.76523	ER Neg.	ER_group			TCGA-BH-A0WA	1.76523	non-TNBC	TNBC_group
							TCGA-A2-A25C	1.06298	PR Pos.	PR_group			TCGA-A2-A25C	1.06298	HER2 Neg.	HER2_group			TCGA-A2-A25C	1.06298	ER Pos.	ER_group			TCGA-A2-A25C	1.06298	non-TNBC	TNBC_group
							TCGA-BH-A1EX	1.02239	PR Neg.	PR_group			TCGA-BH-A1EX	1.02239	HER2 Neg.	HER2_group			TCGA-BH-A1EX	1.02239	ER Pos.	ER_group			TCGA-BH-A1EX	1.02239	non-TNBC	TNBC_group
							TCGA-BH-A0DE	1.03792	PR Pos.	PR_group			TCGA-BH-A0DE	1.03792	HER2 Pos.	HER2_group			TCGA-BH-A0DE	1.03792	ER Pos.	ER_group			TCGA-BH-A0DE	1.03792	non-TNBC	TNBC_group
							TCGA-BH-A0C3	1.4286	PR Neg.	PR_group			TCGA-BH-A0C3	1.4286	HER2 Pos.	HER2_group			TCGA-BH-A0C3	1.4286	ER Neg.	ER_group			TCGA-BH-A0C3	1.4286	non-TNBC	TNBC_group
							TCGA-BH-A0C3.1	1.41919	PR Neg.	PR_group			TCGA-BH-A0C3.1	1.41919	HER2 Pos.	HER2_group			TCGA-BH-A0C3.1	1.41919	ER Neg.	ER_group			TCGA-BH-A0C3.1	1.41919	non-TNBC	TNBC_group
							TCGA-A2-A0T7	1.13254	PR Neg.	PR_group			TCGA-A2-A0T7	1.13254	HER2 Pos.	HER2_group			TCGA-A2-A0T7	1.13254	ER Neg.	ER_group			TCGA-A2-A0T7	1.13254	non-TNBC	TNBC_group
							TCGA-C8-A12L	0.997346	PR Pos.	PR_group			TCGA-C8-A12L	0.997346	HER2 Pos.	HER2_group			TCGA-C8-A12L	0.997346	ER Neg.	ER_group			TCGA-C8-A12L	0.997346	non-TNBC	TNBC_group
							TCGA-AN-A0AS	1.30852	PR Neg.	PR_group			TCGA-AN-A0AS	1.30852	HER2 Neg.	HER2_group			TCGA-AN-A0AS	1.30852	ER Neg.	ER_group			TCGA-AN-A0AS	1.30852	TNBC	TNBC_group
							TCGA-BH-A0GY	1.11726	PR Pos.	PR_group			TCGA-BH-A0GY	1.11726	HER2 Neg.	HER2_group			TCGA-BH-A0GY	1.11726	ER Neg.	ER_group			TCGA-BH-A0GY	1.11726	non-TNBC	TNBC_group
							TCGA-BH-A18S.1	0.995675	PR Pos.	PR_group			TCGA-BH-A18S.1	0.995675	HER2 Pos.	HER2_group			TCGA-BH-A18S.1	0.995675	ER Pos.	ER_group			TCGA-BH-A18S.1	0.995675	non-TNBC	TNBC_group
							TCGA-OL-A5S0	1.10333	PR Neg.	PR_group			TCGA-OL-A5S0	1.10333	HER2 Pos.	HER2_group			TCGA-OL-A5S0	1.10333	ER Neg.	ER_group			TCGA-OL-A5S0	1.10333	non-TNBC	TNBC_group
							TCGA-BH-A42V	1.07615	PR Neg.	PR_group			TCGA-BH-A42V	1.07615	HER2 Pos.	HER2_group			TCGA-BH-A42V	1.07615	ER Neg.	ER_group			TCGA-BH-A42V	1.07615	non-TNBC	TNBC_group
							TCGA-UU-A93S	1.12956	PR Neg.	PR_group			TCGA-UU-A93S	1.12956	HER2 Pos.	HER2_group			TCGA-UU-A93S	1.12956	ER Neg.	ER_group			TCGA-UU-A93S	1.12956	non-TNBC	TNBC_group
							TCGA-BH-A6R9	1.00487	PR Neg.	PR_group			TCGA-BH-A6R9	1.00487	HER2 Neg.	HER2_group			TCGA-BH-A6R9	1.00487	ER Neg.	ER_group			TCGA-BH-A6R9	1.00487	TNBC	TNBC_group
							TCGA-BH-A1EO	1.00889	PR Neg.	PR_group			TCGA-BH-A1EO	1.00889	HER2 Neg.	HER2_group			TCGA-BH-A1EO	1.00889	ER Neg.	ER_group			TCGA-BH-A1EO	1.00889	TNBC	TNBC_group
							TCGA-BH-A1EO.1	0.998648	PR Neg.	PR_group			TCGA-BH-A1EO.1	0.998648	HER2 Neg.	HER2_group			TCGA-BH-A1EO.1	0.998648	ER Neg.	ER_group			TCGA-BH-A1EO.1	0.998648	TNBC	TNBC_group
							TCGA-B6-A0RP	0.996026	PR Pos.	PR_group			TCGA-B6-A0RP	0.996026	HER2 Pos.	HER2_group			TCGA-B6-A0RP	0.996026	ER Pos.	ER_group			TCGA-B6-A0RP	0.996026	non-TNBC	TNBC_group
							TCGA-E2-A15M.1	1.02812	PR Pos.	PR_group			TCGA-E2-A15M.1	1.02812	HER2 Pos.	HER2_group			TCGA-E2-A15M.1	1.02812	ER Pos.	ER_group			TCGA-E2-A15M.1	1.02812	non-TNBC	TNBC_group
							TCGA-BH-A0B9	1.81261	PR Neg.	PR_group			TCGA-BH-A0B9	1.81261	HER2 Pos.	HER2_group			TCGA-BH-A0B9	1.81261	ER Neg.	ER_group			TCGA-BH-A0B9	1.81261	non-TNBC	TNBC_group
							TCGA-D8-A13Z	1.0452	PR Neg.	PR_group			TCGA-D8-A13Z	1.0452	HER2 Neg.	HER2_group			TCGA-D8-A13Z	1.0452	ER Neg.	ER_group			TCGA-D8-A13Z	1.0452	TNBC	TNBC_group
							TCGA-WT-AB44	1.01166	PR Neg.	PR_group			TCGA-WT-AB44	1.01166	HER2 Pos.	HER2_group			TCGA-WT-AB44	1.01166	ER Pos.	ER_group			TCGA-WT-AB44	1.01166	non-TNBC	TNBC_group
							TCGA-E9-A1RC.1	0.993729	PR Neg.	PR_group			TCGA-E9-A1RC.1	0.993729	HER2 Neg.	HER2_group			TCGA-E9-A1RC.1	0.993729	ER Neg.	ER_group			TCGA-E9-A1RC.1	0.993729	TNBC	TNBC_group
							TCGA-AR-A0TQ	1.00987	PR Neg.	PR_group			TCGA-AR-A0TQ	1.00987	HER2 Pos.	HER2_group			TCGA-AR-A0TQ	1.00987	ER Pos.	ER_group			TCGA-AR-A0TQ	1.00987	non-TNBC	TNBC_group
							TCGA-B6-A0I1	1.55985	PR Neg.	PR_group			TCGA-B6-A0I1	1.55985	HER2 Neg.	HER2_group			TCGA-B6-A0I1	1.55985	ER Neg.	ER_group			TCGA-B6-A0I1	1.55985	TNBC	TNBC_group
							TCGA-A8-A08O	1.02952	PR Neg.	PR_group			TCGA-A8-A08O	1.02952	HER2 Pos.	HER2_group			TCGA-A8-A08O	1.02952	ER Pos.	ER_group			TCGA-A8-A08O	1.02952	non-TNBC	TNBC_group
							TCGA-EW-A1IW	1.03116	PR Pos.	PR_group			TCGA-EW-A1IW	1.03116	HER2 Pos.	HER2_group			TCGA-EW-A1IW	1.03116	ER Pos.	ER_group			TCGA-EW-A1IW	1.03116	non-TNBC	TNBC_group
							TCGA-A8-A07P	0.991272	PR Pos.	PR_group			TCGA-A8-A07P	0.991272	HER2 Pos.	HER2_group			TCGA-A8-A07P	0.991272	ER Pos.	ER_group			TCGA-A8-A07P	0.991272	non-TNBC	TNBC_group
							TCGA-D8-A1XF	0.999335	PR Neg.	PR_group			TCGA-D8-A1XF	0.999335	HER2 Pos.	HER2_group			TCGA-D8-A1XF	0.999335	ER Pos.	ER_group			TCGA-D8-A1XF	0.999335	non-TNBC	TNBC_group
							TCGA-AR-A251	1.19172	PR Neg.	PR_group			TCGA-AR-A251	1.19172	HER2 Pos.	HER2_group			TCGA-AR-A251	1.19172	ER Neg.	ER_group			TCGA-AR-A251	1.19172	non-TNBC	TNBC_group
							TCGA-AC-A8OR	1.01517	PR Pos.	PR_group			TCGA-AC-A8OR	1.01517	HER2 Neg.	HER2_group			TCGA-AC-A8OR	1.01517	ER Pos.	ER_group			TCGA-AC-A8OR	1.01517	non-TNBC	TNBC_group
							TCGA-A7-A13E.3	1.04382	PR Neg.	PR_group			TCGA-A7-A13E.3	1.04382	HER2 Neg.	HER2_group			TCGA-A7-A13E.3	1.04382	ER Neg.	ER_group			TCGA-A7-A13E.3	1.04382	TNBC	TNBC_group
							TCGA-E2-A56Z	1.00407	PR Pos.	PR_group			TCGA-E2-A56Z	1.00407	HER2 Pos.	HER2_group			TCGA-E2-A56Z	1.00407	ER Pos.	ER_group			TCGA-E2-A56Z	1.00407	non-TNBC	TNBC_group
							TCGA-AN-A0XL	1.02591	PR Pos.	PR_group			TCGA-AN-A0XL	1.02591	HER2 Neg.	HER2_group			TCGA-AN-A0XL	1.02591	ER Pos.	ER_group			TCGA-AN-A0XL	1.02591	non-TNBC	TNBC_group
							TCGA-BH-A0DZ	1.00847	PR Pos.	PR_group			TCGA-BH-A0DZ	1.00847	HER2 Pos.	HER2_group			TCGA-BH-A0DZ	1.00847	ER Pos.	ER_group			TCGA-BH-A0DZ	1.00847	non-TNBC	TNBC_group
							TCGA-BH-A0DZ.1	1.00873	PR Pos.	PR_group			TCGA-BH-A0DZ.1	1.00873	HER2 Pos.	HER2_group			TCGA-BH-A0DZ.1	1.00873	ER Pos.	ER_group			TCGA-BH-A0DZ.1	1.00873	non-TNBC	TNBC_group
							TCGA-D8-A145	1.05695	PR Pos.	PR_group			TCGA-D8-A145	1.05695	HER2 Neg.	HER2_group			TCGA-D8-A145	1.05695	ER Pos.	ER_group			TCGA-D8-A145	1.05695	non-TNBC	TNBC_group
							TCGA-E9-A1R6	1.00139	PR Pos.	PR_group			TCGA-E9-A1R6	1.00139	HER2 Pos.	HER2_group			TCGA-E9-A1R6	1.00139	ER Pos.	ER_group			TCGA-E9-A1R6	1.00139	non-TNBC	TNBC_group
							TCGA-AO-A12F	1.013	PR Neg.	PR_group			TCGA-AO-A12F	1.013	HER2 Neg.	HER2_group			TCGA-AO-A12F	1.013	ER Neg.	ER_group			TCGA-AO-A12F	1.013	TNBC	TNBC_group
							TCGA-D8-A1X7	1.00169	PR Pos.	PR_group			TCGA-D8-A1X7	1.00169	HER2 Neg.	HER2_group			TCGA-D8-A1X7	1.00169	ER Pos.	ER_group			TCGA-D8-A1X7	1.00169	non-TNBC	TNBC_group
							TCGA-BH-A0DH.1	1.00114	PR Pos.	PR_group			TCGA-BH-A0DH.1	1.00114	HER2 Neg.	HER2_group			TCGA-BH-A0DH.1	1.00114	ER Pos.	ER_group			TCGA-BH-A0DH.1	1.00114	non-TNBC	TNBC_group
							TCGA-D8-A1XJ	0.993121	PR Neg.	PR_group			TCGA-D8-A1XJ	0.993121	HER2 Pos.	HER2_group			TCGA-D8-A1XJ	0.993121	ER Pos.	ER_group			TCGA-D8-A1XJ	0.993121	non-TNBC	TNBC_group
							TCGA-A2-A0YK	1.09817	PR Pos.	PR_group			TCGA-A2-A0YK	1.09817	HER2 Neg.	HER2_group			TCGA-A2-A0YK	1.09817	ER Pos.	ER_group			TCGA-A2-A0YK	1.09817	non-TNBC	TNBC_group
							TCGA-E2-A14T	0.999851	PR Neg.	PR_group			TCGA-E2-A14T	0.999851	HER2 Pos.	HER2_group			TCGA-E2-A14T	0.999851	ER Pos.	ER_group			TCGA-E2-A14T	0.999851	non-TNBC	TNBC_group
							TCGA-E2-A1B6	1.60963	PR Neg.	PR_group			TCGA-E2-A1B6	1.60963	HER2 Neg.	HER2_group			TCGA-E2-A1B6	1.60963	ER Neg.	ER_group			TCGA-E2-A1B6	1.60963	TNBC	TNBC_group
							TCGA-EW-A1OZ	1.00963	PR Neg.	PR_group			TCGA-EW-A1OZ	1.00963	HER2 Pos.	HER2_group			TCGA-EW-A1OZ	1.00963	ER Neg.	ER_group			TCGA-EW-A1OZ	1.00963	non-TNBC	TNBC_group
							TCGA-PL-A8LZ	1.03489	PR Neg.	PR_group			TCGA-PL-A8LZ	1.03489	HER2 Neg.	HER2_group			TCGA-PL-A8LZ	1.03489	ER Neg.	ER_group			TCGA-PL-A8LZ	1.03489	TNBC	TNBC_group
							TCGA-MS-A51U	1.06399	PR Neg.	PR_group			TCGA-MS-A51U	1.06399	HER2 Pos.	HER2_group			TCGA-MS-A51U	1.06399	ER Pos.	ER_group			TCGA-MS-A51U	1.06399	non-TNBC	TNBC_group
							TCGA-LL-A8F5	1.00785	PR Neg.	PR_group			TCGA-LL-A8F5	1.00785	HER2 Neg.	HER2_group			TCGA-LL-A8F5	1.00785	ER Neg.	ER_group			TCGA-LL-A8F5	1.00785	TNBC	TNBC_group
							TCGA-LL-A50Y	0.997925	PR Pos.	PR_group			TCGA-LL-A50Y	0.997925	HER2 Pos.	HER2_group			TCGA-LL-A50Y	0.997925	ER Pos.	ER_group			TCGA-LL-A50Y	0.997925	non-TNBC	TNBC_group
							TCGA-AR-A1AP	1.00826	PR Pos.	PR_group			TCGA-AR-A1AP	1.00826	HER2 Neg.	HER2_group			TCGA-AR-A1AP	1.00826	ER Neg.	ER_group			TCGA-AR-A1AP	1.00826	non-TNBC	TNBC_group
							TCGA-AR-A1AK	1.043	PR Neg.	PR_group			TCGA-AR-A1AK	1.043	HER2 Neg.	HER2_group			TCGA-AR-A1AK	1.043	ER Neg.	ER_group			TCGA-AR-A1AK	1.043	TNBC	TNBC_group
							TCGA-BH-A0DV.1	1.03915	PR Neg.	PR_group			TCGA-BH-A0DV.1	1.03915	HER2 Neg.	HER2_group			TCGA-BH-A0DV.1	1.03915	ER Neg.	ER_group			TCGA-BH-A0DV.1	1.03915	TNBC	TNBC_group
							TCGA-E9-A1RB.1	1.00325	PR Pos.	PR_group			TCGA-E9-A1RB.1	1.00325	HER2 Pos.	HER2_group			TCGA-E9-A1RB.1	1.00325	ER Neg.	ER_group			TCGA-E9-A1RB.1	1.00325	non-TNBC	TNBC_group
							TCGA-AN-A0XS	1.02038	PR Pos.	PR_group			TCGA-AN-A0XS	1.02038	HER2 Neg.	HER2_group			TCGA-AN-A0XS	1.02038	ER Neg.	ER_group			TCGA-AN-A0XS	1.02038	non-TNBC	TNBC_group
							TCGA-D8-A73U	1.54116	PR Pos.	PR_group			TCGA-D8-A73U	1.54116	HER2 Neg.	HER2_group			TCGA-D8-A73U	1.54116	ER Pos.	ER_group			TCGA-D8-A73U	1.54116	non-TNBC	TNBC_group
							TCGA-AC-A5XU	1.00055	PR Pos.	PR_group			TCGA-AC-A5XU	1.00055	HER2 Neg.	HER2_group			TCGA-AC-A5XU	1.00055	ER Pos.	ER_group			TCGA-AC-A5XU	1.00055	non-TNBC	TNBC_group
							TCGA-AN-A0G0	1.00263	PR Neg.	PR_group			TCGA-AN-A0G0	1.00263	HER2 Pos.	HER2_group			TCGA-AN-A0G0	1.00263	ER Neg.	ER_group			TCGA-AN-A0G0	1.00263	non-TNBC	TNBC_group
							TCGA-B6-A0IG	1.01479	PR Pos.	PR_group			TCGA-B6-A0IG	1.01479	HER2 Pos.	HER2_group			TCGA-B6-A0IG	1.01479	ER Pos.	ER_group			TCGA-B6-A0IG	1.01479	non-TNBC	TNBC_group
							TCGA-AR-A1AU	1.06004	PR Pos.	PR_group			TCGA-AR-A1AU	1.06004	HER2 Pos.	HER2_group			TCGA-AR-A1AU	1.06004	ER Neg.	ER_group			TCGA-AR-A1AU	1.06004	non-TNBC	TNBC_group
							TCGA-LD-A74U	1.0822	PR Neg.	PR_group			TCGA-LD-A74U	1.0822	HER2 Neg.	HER2_group			TCGA-LD-A74U	1.0822	ER Pos.	ER_group			TCGA-LD-A74U	1.0822	non-TNBC	TNBC_group
							TCGA-A2-A0T5	1.03592	PR Pos.	PR_group			TCGA-A2-A0T5	1.03592	HER2 Pos.	HER2_group			TCGA-A2-A0T5	1.03592	ER Pos.	ER_group			TCGA-A2-A0T5	1.03592	non-TNBC	TNBC_group
							TCGA-EW-A1OX	1.00421	PR Pos.	PR_group			TCGA-EW-A1OX	1.00421	HER2 Pos.	HER2_group			TCGA-EW-A1OX	1.00421	ER Pos.	ER_group			TCGA-EW-A1OX	1.00421	non-TNBC	TNBC_group
							TCGA-LD-A66U	1.04849	PR Pos.	PR_group			TCGA-LD-A66U	1.04849	HER2 Pos.	HER2_group			TCGA-LD-A66U	1.04849	ER Pos.	ER_group			TCGA-LD-A66U	1.04849	non-TNBC	TNBC_group
							TCGA-AR-A1AY	1.33902	PR Neg.	PR_group			TCGA-AR-A1AY	1.33902	HER2 Pos.	HER2_group			TCGA-AR-A1AY	1.33902	ER Neg.	ER_group			TCGA-AR-A1AY	1.33902	non-TNBC	TNBC_group
							TCGA-BH-A0E1.1	1.45703	PR Neg.	PR_group			TCGA-BH-A0E1.1	1.45703	HER2 Pos.	HER2_group			TCGA-BH-A0E1.1	1.45703	ER Neg.	ER_group			TCGA-BH-A0E1.1	1.45703	non-TNBC	TNBC_group
							TCGA-A8-A08R	1.08341	PR Neg.	PR_group			TCGA-A8-A08R	1.08341	HER2 Pos.	HER2_group			TCGA-A8-A08R	1.08341	ER Neg.	ER_group			TCGA-A8-A08R	1.08341	non-TNBC	TNBC_group
							TCGA-BH-A0C0.1	1.31933	PR Neg.	PR_group			TCGA-BH-A0C0.1	1.31933	HER2 Pos.	HER2_group			TCGA-BH-A0C0.1	1.31933	ER Neg.	ER_group			TCGA-BH-A0C0.1	1.31933	non-TNBC	TNBC_group
							TCGA-E2-A1L7	1.22441	PR Neg.	PR_group			TCGA-E2-A1L7	1.22441	HER2 Pos.	HER2_group			TCGA-E2-A1L7	1.22441	ER Neg.	ER_group			TCGA-E2-A1L7	1.22441	non-TNBC	TNBC_group
							TCGA-E2-A1L7.1	1.22471	PR Neg.	PR_group			TCGA-E2-A1L7.1	1.22471	HER2 Pos.	HER2_group			TCGA-E2-A1L7.1	1.22471	ER Neg.	ER_group			TCGA-E2-A1L7.1	1.22471	non-TNBC	TNBC_group
							TCGA-AR-A0U0	1.10956	PR Neg.	PR_group			TCGA-AR-A0U0	1.10956	HER2 Neg.	HER2_group			TCGA-AR-A0U0	1.10956	ER Neg.	ER_group			TCGA-AR-A0U0	1.10956	TNBC	TNBC_group
							TCGA-AN-A0XW	0.991667	PR Pos.	PR_group			TCGA-AN-A0XW	0.991667	HER2 Neg.	HER2_group			TCGA-AN-A0XW	0.991667	ER Neg.	ER_group			TCGA-AN-A0XW	0.991667	non-TNBC	TNBC_group
							TCGA-A7-A4SB	1.71082	PR Neg.	PR_group			TCGA-A7-A4SB	1.71082	HER2 Pos.	HER2_group			TCGA-A7-A4SB	1.71082	ER Pos.	ER_group			TCGA-A7-A4SB	1.71082	non-TNBC	TNBC_group
							TCGA-E9-A1R4	1.42048	PR Pos.	PR_group			TCGA-E9-A1R4	1.42048	HER2 Neg.	HER2_group			TCGA-E9-A1R4	1.42048	ER Pos.	ER_group			TCGA-E9-A1R4	1.42048	non-TNBC	TNBC_group
							TCGA-OL-A5RY	1.03144	PR Neg.	PR_group			TCGA-OL-A5RY	1.03144	HER2 Pos.	HER2_group			TCGA-OL-A5RY	1.03144	ER Neg.	ER_group			TCGA-OL-A5RY	1.03144	non-TNBC	TNBC_group
							TCGA-OL-A6VQ	1.01979	PR Pos.	PR_group			TCGA-OL-A6VQ	1.01979	HER2 Pos.	HER2_group			TCGA-OL-A6VQ	1.01979	ER Pos.	ER_group			TCGA-OL-A6VQ	1.01979	non-TNBC	TNBC_group
							TCGA-A7-A0DC	1.00898	PR Pos.	PR_group			TCGA-A7-A0DC	1.00898	HER2 Neg.	HER2_group			TCGA-A7-A0DC	1.00898	ER Pos.	ER_group			TCGA-A7-A0DC	1.00898	non-TNBC	TNBC_group
							TCGA-A7-A0DC.1	1.01532	PR Pos.	PR_group			TCGA-A7-A0DC.1	1.01532	HER2 Neg.	HER2_group			TCGA-A7-A0DC.1	1.01532	ER Pos.	ER_group			TCGA-A7-A0DC.1	1.01532	non-TNBC	TNBC_group
							TCGA-A7-A0DC.2	1.0036	PR Pos.	PR_group			TCGA-A7-A0DC.2	1.0036	HER2 Neg.	HER2_group			TCGA-A7-A0DC.2	1.0036	ER Pos.	ER_group			TCGA-A7-A0DC.2	1.0036	non-TNBC	TNBC_group
							TCGA-A8-A08F	0.994916	PR Neg.	PR_group			TCGA-A8-A08F	0.994916	HER2 Pos.	HER2_group			TCGA-A8-A08F	0.994916	ER Neg.	ER_group			TCGA-A8-A08F	0.994916	non-TNBC	TNBC_group
							TCGA-LL-A6FP	1.00615	PR Pos.	PR_group			TCGA-LL-A6FP	1.00615	HER2 Pos.	HER2_group			TCGA-LL-A6FP	1.00615	ER Pos.	ER_group			TCGA-LL-A6FP	1.00615	non-TNBC	TNBC_group
							TCGA-GI-A2C8	1.00245	PR Neg.	PR_group			TCGA-GI-A2C8	1.00245	HER2 Neg.	HER2_group			TCGA-GI-A2C8	1.00245	ER Neg.	ER_group			TCGA-GI-A2C8	1.00245	TNBC	TNBC_group
							TCGA-GI-A2C8.1	0.996516	PR Neg.	PR_group			TCGA-GI-A2C8.1	0.996516	HER2 Neg.	HER2_group			TCGA-GI-A2C8.1	0.996516	ER Neg.	ER_group			TCGA-GI-A2C8.1	0.996516	TNBC	TNBC_group
							TCGA-A8-A06T	1.00114	PR Pos.	PR_group			TCGA-A8-A06T	1.00114	HER2 Pos.	HER2_group			TCGA-A8-A06T	1.00114	ER Neg.	ER_group			TCGA-A8-A06T	1.00114	non-TNBC	TNBC_group
							TCGA-A8-A06U	1.00981	PR Pos.	PR_group			TCGA-A8-A06U	1.00981	HER2 Pos.	HER2_group			TCGA-A8-A06U	1.00981	ER Pos.	ER_group			TCGA-A8-A06U	1.00981	non-TNBC	TNBC_group
							TCGA-AO-A0JI	1.004	PR Pos.	PR_group			TCGA-AO-A0JI	1.004	HER2 Pos.	HER2_group			TCGA-AO-A0JI	1.004	ER Pos.	ER_group			TCGA-AO-A0JI	1.004	non-TNBC	TNBC_group
							TCGA-A7-A0CD	1.00595	PR Pos.	PR_group			TCGA-A7-A0CD	1.00595	HER2 Pos.	HER2_group			TCGA-A7-A0CD	1.00595	ER Pos.	ER_group			TCGA-A7-A0CD	1.00595	non-TNBC	TNBC_group
							TCGA-C8-A1HI	1.04548	PR Pos.	PR_group			TCGA-C8-A1HI	1.04548	HER2 Pos.	HER2_group			TCGA-C8-A1HI	1.04548	ER Pos.	ER_group			TCGA-C8-A1HI	1.04548	non-TNBC	TNBC_group
							TCGA-A8-A07E	0.99493	PR Pos.	PR_group			TCGA-A8-A07E	0.99493	HER2 Neg.	HER2_group			TCGA-A8-A07E	0.99493	ER Pos.	ER_group			TCGA-A8-A07E	0.99493	non-TNBC	TNBC_group
							TCGA-A8-A09K	1.00947	PR Pos.	PR_group			TCGA-A8-A09K	1.00947	HER2 Neg.	HER2_group			TCGA-A8-A09K	1.00947	ER Pos.	ER_group			TCGA-A8-A09K	1.00947	non-TNBC	TNBC_group
							TCGA-D8-A1XU	1.00736	PR Pos.	PR_group			TCGA-D8-A1XU	1.00736	HER2 Pos.	HER2_group			TCGA-D8-A1XU	1.00736	ER Pos.	ER_group			TCGA-D8-A1XU	1.00736	non-TNBC	TNBC_group
							TCGA-A8-A07I	0.997989	PR Neg.	PR_group			TCGA-A8-A07I	0.997989	HER2 Pos.	HER2_group			TCGA-A8-A07I	0.997989	ER Neg.	ER_group			TCGA-A8-A07I	0.997989	non-TNBC	TNBC_group
							TCGA-PL-A8LV	1.03295	PR Neg.	PR_group			TCGA-PL-A8LV	1.03295	HER2 Pos.	HER2_group			TCGA-PL-A8LV	1.03295	ER Neg.	ER_group			TCGA-PL-A8LV	1.03295	non-TNBC	TNBC_group
							TCGA-BH-A28O	1.23045	PR Neg.	PR_group			TCGA-BH-A28O	1.23045	HER2 Pos.	HER2_group			TCGA-BH-A28O	1.23045	ER Neg.	ER_group			TCGA-BH-A28O	1.23045	non-TNBC	TNBC_group
							TCGA-D8-A1XV	1.00293	PR Pos.	PR_group			TCGA-D8-A1XV	1.00293	HER2 Pos.	HER2_group			TCGA-D8-A1XV	1.00293	ER Pos.	ER_group			TCGA-D8-A1XV	1.00293	non-TNBC	TNBC_group
							TCGA-D8-A1XR	1.0059	PR Pos.	PR_group			TCGA-D8-A1XR	1.0059	HER2 Neg.	HER2_group			TCGA-D8-A1XR	1.0059	ER Pos.	ER_group			TCGA-D8-A1XR	1.0059	non-TNBC	TNBC_group
							TCGA-D8-A27R	1.25653	PR Neg.	PR_group			TCGA-D8-A27R	1.25653	HER2 Neg.	HER2_group			TCGA-D8-A27R	1.25653	ER Neg.	ER_group			TCGA-D8-A27R	1.25653	TNBC	TNBC_group
							TCGA-BH-A18L.1	1.1773	PR Neg.	PR_group			TCGA-BH-A18L.1	1.1773	HER2 Pos.	HER2_group			TCGA-BH-A18L.1	1.1773	ER Neg.	ER_group			TCGA-BH-A18L.1	1.1773	non-TNBC	TNBC_group
							TCGA-E9-A1R2	1.13603	PR Neg.	PR_group			TCGA-E9-A1R2	1.13603	HER2 Pos.	HER2_group			TCGA-E9-A1R2	1.13603	ER Neg.	ER_group			TCGA-E9-A1R2	1.13603	non-TNBC	TNBC_group
							TCGA-C8-A134	1.16012	PR Neg.	PR_group			TCGA-C8-A134	1.16012	HER2 Neg.	HER2_group			TCGA-C8-A134	1.16012	ER Neg.	ER_group			TCGA-C8-A134	1.16012	TNBC	TNBC_group
							TCGA-BH-A0HA	1.01841	PR Neg.	PR_group			TCGA-BH-A0HA	1.01841	HER2 Pos.	HER2_group			TCGA-BH-A0HA	1.01841	ER Pos.	ER_group			TCGA-BH-A0HA	1.01841	non-TNBC	TNBC_group
							TCGA-BH-A0HA.1	1.01838	PR Neg.	PR_group			TCGA-BH-A0HA.1	1.01838	HER2 Pos.	HER2_group			TCGA-BH-A0HA.1	1.01838	ER Pos.	ER_group			TCGA-BH-A0HA.1	1.01838	non-TNBC	TNBC_group
							TCGA-AR-A24T	1.02627	PR Pos.	PR_group			TCGA-AR-A24T	1.02627	HER2 Neg.	HER2_group			TCGA-AR-A24T	1.02627	ER Neg.	ER_group			TCGA-AR-A24T	1.02627	non-TNBC	TNBC_group
							TCGA-E2-A1IG.1	1.13433	PR Neg.	PR_group			TCGA-E2-A1IG.1	1.13433	HER2 Neg.	HER2_group			TCGA-E2-A1IG.1	1.13433	ER Neg.	ER_group			TCGA-E2-A1IG.1	1.13433	TNBC	TNBC_group
							TCGA-E9-A1NA.1	1.1321	PR Neg.	PR_group			TCGA-E9-A1NA.1	1.1321	HER2 Pos.	HER2_group			TCGA-E9-A1NA.1	1.1321	ER Neg.	ER_group			TCGA-E9-A1NA.1	1.1321	non-TNBC	TNBC_group
							TCGA-D8-A1JP	1.00978	PR Pos.	PR_group			TCGA-D8-A1JP	1.00978	HER2 Pos.	HER2_group			TCGA-D8-A1JP	1.00978	ER Pos.	ER_group			TCGA-D8-A1JP	1.00978	non-TNBC	TNBC_group
							TCGA-AR-A252	1.01695	PR Pos.	PR_group			TCGA-AR-A252	1.01695	HER2 Pos.	HER2_group			TCGA-AR-A252	1.01695	ER Neg.	ER_group			TCGA-AR-A252	1.01695	non-TNBC	TNBC_group
							TCGA-D8-A1XL	0.996595	PR Neg.	PR_group			TCGA-D8-A1XL	0.996595	HER2 Pos.	HER2_group			TCGA-D8-A1XL	0.996595	ER Neg.	ER_group			TCGA-D8-A1XL	0.996595	non-TNBC	TNBC_group
							TCGA-BH-A0EI	1.04014	PR Neg.	PR_group			TCGA-BH-A0EI	1.04014	HER2 Neg.	HER2_group			TCGA-BH-A0EI	1.04014	ER Neg.	ER_group			TCGA-BH-A0EI	1.04014	TNBC	TNBC_group
							TCGA-E2-A1IO	1.01695	PR Neg.	PR_group			TCGA-E2-A1IO	1.01695	HER2 Pos.	HER2_group			TCGA-E2-A1IO	1.01695	ER Neg.	ER_group			TCGA-E2-A1IO	1.01695	non-TNBC	TNBC_group
							TCGA-E2-A15R	1.00537	PR Pos.	PR_group			TCGA-E2-A15R	1.00537	HER2 Pos.	HER2_group			TCGA-E2-A15R	1.00537	ER Pos.	ER_group			TCGA-E2-A15R	1.00537	non-TNBC	TNBC_group
							TCGA-B6-A0IP	1.04557	PR Pos.	PR_group			TCGA-B6-A0IP	1.04557	HER2 Pos.	HER2_group			TCGA-B6-A0IP	1.04557	ER Pos.	ER_group			TCGA-B6-A0IP	1.04557	non-TNBC	TNBC_group
							TCGA-A1-A0SN	0.996456	PR Pos.	PR_group			TCGA-A1-A0SN	0.996456	HER2 Pos.	HER2_group			TCGA-A1-A0SN	0.996456	ER Pos.	ER_group			TCGA-A1-A0SN	0.996456	non-TNBC	TNBC_group

## Sheet: Sup Fig 2
Sup Fig 2g	Repeat-1	Repeat-2	Repeat-3	Repeat-1	Repeat-2	Repeat-3
	Control	Control	Control	EGFR FolTAC	EGFR FolTAC	EGFR FolTAC
0	99.89	100.009	99.99	99.98	100.003	100.11
10	61.35	89.641	73.76	36.29	14.95	6.07
25	97.76	92.014	78.55	14.43	14.123	0.78
100	92.25	96.379	85.18	13.7	26.892	1.6
Sup Fig 2h	Repeat-1	Repeat-2	Repeat-3	Repeat-1	Repeat-2	Repeat-3
	Control	Control	Control	HER2 FolTAC	HER2 FolTAC	HER2 FolTAC
0	100	100.06	100.09	101.58	100	100.07
10	91.58	70.06	71.19	48.55	53.79	61.19
25	100.79	77.34	73.73	40.8	39	35.11
100	101.23	65.77	78.8	5.69	12.05	17.44
Sup Fig 2i	Repeat-1	Repeat-2	Repeat-3	Repeat-1	Repeat-2	Repeat-3
	Control	Control	Control	PD-L1 FolTAC	PD-L1 FolTAC	PD-L1 FolTAC
0	99.97	100	100.09	99.98	100.03	100.08
10	131.95	99.31	77	37.5	28.3	21.39
25	98.14	88.74	75.9	9.75	4.9	9.3
Sup Fig 2j	Repeat-1	Repeat-2	Repeat-3	Repeat-1	Repeat-2	Repeat-3
	Control	Control	Control	VISTA FolTAC	VISTA FolTAC	VISTA FolTAC
0	99.99	100	100	100.37	100.01	100
10	103.14	101.39	86.72	62.74	77.05	10.36
25	98.1	84.73	90.7	38.24	47.83	6.84

## Sheet: Sup Fig 4
Sup Fig 4a
GTEx_tissue	Normal	Cancer	t.statistic	P.value
Adrenal Gland	10.8342	10.7842	4860.5	0.98232
Bladder	11.2078	12.377	832	0.00510908
Blood	4.65386	13.382	85.5	7.80548e-144
Bone Marrow	5.0356	2.43022	9769	4.5251e-14
Brain	9.84255	13.7487	17651.5	2.73334e-261
Breast	11.7812	10.0547	160005	2.8139e-42
Cervix Uteri	11.6393	12.7059	651	0.0020548
Colon	10.8925	11.6437	26318	1.47736e-35
Esophagus	11.8258	7.77724	30456	1.05661e-29
Kidney	10.0246	13.8556	525	2.24243e-18
Liver	12.3653	12.0128	19515.5	0.000437099
Lung	11.119	12.5584	41767	4.58001e-66
Ovary	10.7526	10.6869	17827.5	0.450108
Pancreas	10.8957	12.3098	2546	1.40743e-40
Prostate	11.384	12.1032	10654.5	2.48615e-19
Skin	13.1034	7.71235	257204	6.38989e-160
Stomach	10.8002	12.3829	8089	8.44976e-50
Testis	9.32866	9.36971	13265	0.496698
Thyroid	11.0319	12.6507	13173.5	2.97039e-80
Uterus	10.7829	10.8017	8562.5	0.30455
Sup Fig 4b
GTEx_tissue	Normal	Cancer	t.statistic	P.value
Adrenal Gland	8.62748	8.64049	5540	0.0900167
Bladder	11.6055	14.1464	275	1.29305e-05
Blood	8.50468	12.468	5746.5	8.5053e-129
Bone Marrow	2.04034	7.72948	0	3.06237e-34
Brain	9.34629	11.2375	137646	2.44133e-124
Breast	10.9236	14.1165	4662.5	1.43423e-92
Cervix Uteri	11.3967	13.5547	135	9.44173e-07
Colon	11.3654	13.447	7976	9.20866e-85
Esophagus	11.7713	8.99964	30389	1.86902e-29
Kidney	12.0957	12.8015	12831	0.104398
Liver	11.0365	13.5768	603	6.48051e-50
Lung	11.2915	13.1679	35163.5	2.5099e-76
Ovary	10.8454	13.3731	139	9.91356e-49
Pancreas	11.4598	13.8082	1575	6.75819e-47
Prostate	12.0965	13.479	1863	2.9628e-48
Skin	12.7832	11.3331	230586	1.11586e-100
Stomach	11.4441	13.7423	4322	1.15282e-63
Testis	10.2342	11.8251	1917	3.08615e-39
Thyroid	12.1597	14.0533	3377.5	8.13255e-109
Uterus	10.978	13.6007	290	9.81613e-38
Sup Fig 4k	Repeat-1	Repeat-2	Repeat-3	Repeat-1	Repeat-2	Repeat-3	Repeat-1	Repeat-2	Repeat-3
	Knob-into-Hole	Knob-into-Hole	Knob-into-Hole	Dual-String	Dual-String	Dual-String	Dual-Knob-into-Hole	Dual-Knob-into-Hole	Dual-Knob-into-Hole
0	15.11	17.8	14.54	17.79	16.47	13.55	15.94	16.61	17.88
0.5	18.07	21.73	11.53	9.76	15.04	12.54	17.01	17.1	19.43
1	20.75	23.33	21.53	10.95	17.22	13.75	16.69	15.26	17.36
2.5	23.69	24.62	24.45	12.44	19.59	20.34	18.8	18.08	20.69
5	31.08	32.9	34.64	18.02	26.63	22.64	17.9	19.54	24.34
10	38.24	43.1	48.35	24.45	37.07	30.45	29.35	29.03	31.25
25	50.68	55.51	60.73	33.48	48.81	42.45	40.69	42.92	47.87
50	74.95	77.21	75.64	43.63	65.7	53.34	62.01	74.46	69.15
100	76.99	84.25	90.63	48.01	72.59	60.45	78.68	87.85	73.44

## Sheet: Sup Fig 5
Sup Fig 5b
	Repeat-1	Repeat-2	Repeat-3
UT	1	1	1
EGFR FolTAC	0.298579	0.411959	0.458941
EGFR FolTAC+Baf (0.25 uM)	0.872582	0.638311	1.44458
EGFR FolTAC+Baf (1 uM)	0.721002	0.979128	1.49373

## Sheet: Sup Fig 6
Sup Fig 6c	Repeat-1	Repeat-2	Repeat-3	Repeat-1	Repeat-2	Repeat-3	Repeat-1	Repeat-2	Repeat-3	Repeat-1	Repeat-2	Repeat-3	Repeat-1	Repeat-2	Repeat-3	Repeat-1	Repeat-2	Repeat-3
Concentration (nM)	Combo	Combo	Combo	Lapatinib	Lapatinib	Lapatinib	Trastuzumab	Trastuzumab	Trastuzumab	EGFR/HER2-affibody-FC control	EGFR/HER2-affibody-FC control	EGFR/HER2-affibody-FC control	EGFR/HER2 FolTAC-dual v0.6	EGFR/HER2 FolTAC-dual v0.6	EGFR/HER2 FolTAC-dual v0.6	EGFR/HER2 FolTAC-dual v1.0	EGFR/HER2 FolTAC-dual v1.0	EGFR/HER2 FolTAC-dual v1.0
0.5	95.99	100.3	96.66	99.99	103.15	100.17	93.74	93.74	95.31	98.57	98.62	98.96	93.85	98.23	93.97	99.64	102.05	99.75
1	92.08	105.99	93.5	112.93	108	111.37	93.01	93.01	95.09	98.34	98.96	99.69	104.35	105.08	103.34	99.86	102.33	100.98
2.5							93.18	93.18	99.3	96.88	97.33	98.01	108.28	106.26	106.93	104.63	102.5	105.59
5	87.68	101.82	88.97	115.6	108.22	113.33	93.69	93.69	96.04	96.55	97.28	98.68	103.85	105.59	102.22	100.81	101.15	100.87
10	67.68	69.82	68.97				94.19	94.19	94.3	96.21	96.55	97.11	103.79	107.38	103.34	101.6	101.43	102.05
25	24.32	34.72	34.41	111.6	108.48	109.2	94.58	94.58	93.63	88.3	89.64	91.22	103.85	106.15	102.83	99.41	96.94	99.97
50							94.25	94.25	96.15	71.79	73.08	74.49	99.86	102.05	99.69	74.71	82.74	75.72
100	14.94	16.27	15.07	112.53	110.4	110.97	94.86	94.86	98.85	52.03	52.82	53.77	54.84	53.49	54.62	80.38	72.8	80.44
Sup Fig 6d	Repeat-1	Repeat-2	Repeat-3	Repeat-1	Repeat-2	Repeat-3	Repeat-1	Repeat-2	Repeat-3	Repeat-1	Repeat-2	Repeat-3	Repeat-1	Repeat-2	Repeat-3	Repeat-1	Repeat-2	Repeat-3
Concentration (nM)	Combo	Combo	Combo	Lapatinib	Lapatinib	Lapatinib	Trastuzumab	Trastuzumab	Trastuzumab	EGFR/HER2-affibody-FC control	EGFR/HER2-affibody-FC control	EGFR/HER2-affibody-FC control	EGFR/HER2 FolTAC-dual v0.6	EGFR/HER2 FolTAC-dual v0.6	EGFR/HER2 FolTAC-dual v0.6	EGFR/HER2 FolTAC-dual v1.0	EGFR/HER2 FolTAC-dual v1.0	EGFR/HER2 FolTAC-dual v1.0
0							111.326	105.373	112.512	113.726	115.122	110.865	104.955	102.931	105.443	105.792	106.071	106.35
0.5	101	106.07	102.5	101.33	105.37	102.51	98.53	97.91	98.46	113.19	120.24	114.65	106.84	104.26	106.56	96.65	100.21	96.79
1	47.29	51.17	52.36	89.05	76.2	86.5	95.05	96.79	95.46	113.12	117.79	116.4	113.75	116.33	111.86	99.09	97.77	99.72
2.5							92.04	90.51	92.46	113.26	117.31	116.75	113.89	114.1	113.68	93.16	98.39	92.67
5	26.46	27.09	26.93	81.03	72.95	86.66	89.39	93.23	90.02	112.63	115.77	115.14	114.03	110.33	112.84	91.35	96.3	90.58
10							92.39	93.3	92.88	115.28	118.91	117.45	113.96	106.7	112.84	87.37	93.58	86.74
25	18.38	18.38	18.22	83.89	80.95	88.24	93.93	92.04	94	116.5	119.85	106.5	102.16	99.09	98.74	82.34	87.93	82
50							94.56	96.93	95.12	112.77	118.07	115.7	85.97	85.9	84.16	67.97	70.69	67.62
100	18.93	18.77	18.46	90.86	88.24	87.13	97.35	97.42	97.56	115.14	114.79	109.56	69.25	60.5	59.46	52.48	53.52	52.9
Sup Fig 6e	Repeat-1	Repeat-2	Repeat-3	Repeat-1	Repeat-2	Repeat-3	Repeat-1	Repeat-2	Repeat-3	Repeat-1	Repeat-2	Repeat-3	Repeat-1	Repeat-2	Repeat-3	Repeat-1	Repeat-2	Repeat-3
Concentration (nM)	Combo	Combo	Combo	Lapatinib	Lapatinib	Lapatinib	Trastuzumab	Trastuzumab	Trastuzumab	EGFR/HER2-affibody-FC control	EGFR/HER2-affibody-FC control	EGFR/HER2-affibody-FC control	EGFR/HER2 FolTAC-dual v0.6	EGFR/HER2 FolTAC-dual v0.6	EGFR/HER2 FolTAC-dual v0.6	EGFR/HER2 FolTAC-dual v1.0	EGFR/HER2 FolTAC-dual v1.0	EGFR/HER2 FolTAC-dual v1.0
0.5	99.21	100.35	97.85	99.87	102.07	101.71	108.28	105.26	102.59	112.69	108.67	114.46	103.91	106.36	106.86	105.83	107.53	105.26
1	64	64.53	63.91	91.52	95.91	95.6	103.52	104.44	105.86	101.17	124.56	104.26	108.81	116.56	118.59	110.02	114.57	110.09
2.5							97.37	101.14	102.56	95.56	106.36	96.77	99.68	95.24	94.88	106.68	116.52	108.03
5	50.53	51.27	60.48	96.62	85.98	86.68	100.36	101.81	102.95	111.44	107.57	113.89	88.52	90.58	90.44	97.16	104.16	98.86
10							97.41	104.44	104.37	97.23	98.4	97.58	83.51	82.66	82.91	99.22	104.44	99.82
25	38.18	39.01	38.31	96.88	87.82	88.53	103.2	108.67	108.1	98.01	99.04	97.55	83.26	103.02	102.95	98.54	99.93	98.44
50							98.93	106.75	107.46	93.07	95.59	91.44	80.03	84.19	84.9	98.76	104.34	98.86
100	37.98	27.49	37.85	109.89	101.19	101.14	96.59	105.83	107.5	84.29	74.56	84.61	62.4	72.42	71.32	79	72.67	78.07
Sup Fig 6f	Repeat-1	Repeat-2	Repeat-3	Repeat-1	Repeat-2	Repeat-3	Repeat-1	Repeat-2	Repeat-3	Repeat-1	Repeat-2	Repeat-3	Repeat-1	Repeat-2	Repeat-3	Repeat-1	Repeat-2	Repeat-3
Concentration (nM)	Combo	Combo	Combo	Lapatinib	Lapatinib	Lapatinib	Trastuzumab	Trastuzumab	Trastuzumab	EGFR/HER2-affibody-FC control	EGFR/HER2-affibody-FC control	EGFR/HER2-affibody-FC control	EGFR/HER2 FolTAC-dual v0.6	EGFR/HER2 FolTAC-dual v0.6	EGFR/HER2 FolTAC-dual v0.6	EGFR/HER2 FolTAC-dual v1.0	EGFR/HER2 FolTAC-dual v1.0	EGFR/HER2 FolTAC-dual v1.0
0							92.9752	86.4463	93.1818	97.0661	99.3802	100.785	100.372	96.6942	101.736	92.686	95.7438	88.5537
0.5	88.377	111.623	90.1047	100.209	89.7382	93.4031	88.9256	100	91.8182	105.413	106.446	107.603	94.7107	102.066	95.124	101.405	102.81	94.9587
1	68.8482	89.1623	72.8796	98.9005	91.5707	97.9581	91.157	93.2645	94.3388	98.5537	102.934	108.016	93.4297	104.669	93.7603	101.198	100.289	94.876
2.5							93.2231	98.4297	97.2727	100.661	102.314	105.537	91.6942	110.496	93.1818	104.256	91.6529	99.7107
5	66.9634	76.8586	70.5236	96.0209	99.3717	106.754	97.9339	98.9669	100	101.777	99.9174	101.653	101.694	109.421	105.703	103.512	99.6694	99.2562
10							92.9752	100.289	94.4628	112.81	105.909	108.016	100.248	108.141	105.124	99.5041	96.5289	100.331
25	59.1099	55.9162	61.4136	101.152	99.6859	105.393	99.2562	99.5455	103.926	105.207	106.57	106.57	102.645	97.0248	107.273	86.4463	95.9504	88.7603
50							97.8512	99.9587	101.24	101.074	98.3058	97.0661	89.1322	91.2397	91.7769	94.2562	101.901	94.4628
100	43.7696	32.356	33.3508	64.6073	67.7487	67.6963	85.0826	96.0744	88.3471	76.9008	76.3223	75.7851	69.5041	58.5537	70.1653	82.314	87.1074	81.3223
Sup Fig 6g	Repeat-1	Repeat-2	Repeat-3	Repeat-1	Repeat-2	Repeat-3	Repeat-1	Repeat-2	Repeat-3	Repeat-1	Repeat-2	Repeat-3	Repeat-1	Repeat-2	Repeat-3	Repeat-1	Repeat-2	Repeat-3
Concentration (nM)	Combo	Combo	Combo	Lapatinib	Lapatinib	Lapatinib	Trastuzumab	Trastuzumab	Trastuzumab	EGFR/HER2-affibody-FC control	EGFR/HER2-affibody-FC control	EGFR/HER2-affibody-FC control	EGFR/HER2 FolTAC-dual v0.6	EGFR/HER2 FolTAC-dual v0.6	EGFR/HER2 FolTAC-dual v0.6	EGFR/HER2 FolTAC-dual v1.0	EGFR/HER2 FolTAC-dual v1.0	EGFR/HER2 FolTAC-dual v1.0
0.5	116.69	115.4	115.36	92.98	86.45	93.18	88.93	100	91.82	107.69	104.96	103.8	94.71	102.07	95.12	101.41	102.81	97.73
1	63.07	61.16	61.87	89.43	80.56	78.56	91.16	93.26	94.34	111.69	110.66	110.04	93.43	104.67	93.76	101.2	100.29	94.96
2.5							93.22	98.43	97.27	112.98	112.27	111.32	91.69	110.5	93.18	104.26	91.65	88.76
5	55.58	54.25	54.79	97.96	83.72	82.76	97.93	98.97	100	109.42	105.62	105.74	101.69	109.42	105.7	103.51	99.67	98.68
10							92.98	100.29	94.46	110.87	118.51	117.89	100.25	108.14	105.12	99.5	96.53	97.93
25	40.22	39.05	39.76	98.75	92.76	90.67	99.26	99.55	103.93	104	112.98	112.56	102.64	97.02	107.27	86.45	95.95	100.21
50							97.85	99.96	101.24	101.16	107.31	106.9	89.13	91.24	91.78	94.26	101.9	104.92
100	28.13	27	27.5	94.55	84.01	83.85	85.08	96.07	88.35	114.75	113.97	113.22	69.5	58.55	70.17	82.31	87.11	88.1
Sup Fig 6h	Repeat-1	Repeat-2	Repeat-3	Repeat-1	Repeat-2	Repeat-3	Repeat-1	Repeat-2	Repeat-3	Repeat-1	Repeat-2	Repeat-3	Repeat-1	Repeat-2	Repeat-3	Repeat-1	Repeat-2	Repeat-3
Concentration (nM)	Combo	Combo	Combo	Lapatinib	Lapatinib	Lapatinib	Trastuzumab	Trastuzumab	Trastuzumab	EGFR/HER2-affibody-FC control	EGFR/HER2-affibody-FC control	EGFR/HER2-affibody-FC control	EGFR/HER2 FolTAC-dual v0.6	EGFR/HER2 FolTAC-dual v0.6	EGFR/HER2 FolTAC-dual v0.6	EGFR/HER2 FolTAC-dual v1.0	EGFR/HER2 FolTAC-dual v1.0	EGFR/HER2 FolTAC-dual v1.0
0.5	94.54	99.51	99.45	113.83	113.99	108.63	94.17	106.09	94.28	121.42	101.39	119.55	110.01	100.26	105.94	103.04	96.15	103.41
1	73.11	70.93	68.25	110.27	113.93	117.49	95.78	105.54	95.82	125.3	108.8	125.27	121.27	107.3	109.83	99.3	98.86	99.89
2.5							96.08	117.42	97.51	126.81	107.63	123.73	126.84	119.55	113.97	104.91	99.67	103.78
5	61.15	59.29	55.9	115.79	113.33	110.44	94.68	125.27	95.05	123.91	108.65	119.47	126.77	125.38	125.27	108.69	101.65	106.34
10							96.99	117.49	97.58	125.3	110.38	120.24	122.63	120.35	108.07	107.3	97.1	108.1
25	34.64	33.5	31.42	122.95	122.19	118.91	97.69	110.38	99.52	109.28		107.48	120.39	119.33	108.4	101.98	98.75	103.48
50							97.98	104.33	98.31	118.34	108.65	113.46	112.32	104.51	102.42	100.84	97.62	102.46
100	35.36	34.43	33.72	116.23	110.11	112.3	96.08	105.13	96.37	108.32	98.2	102.13	89.44	88.74	87.06	90.03	89.44	93.36
Sup Fig 6i	Repeat-1	Repeat-2	Repeat-3	Repeat-1	Repeat-2	Repeat-3	Repeat-1	Repeat-2	Repeat-3	Repeat-1	Repeat-2	Repeat-3	Repeat-1	Repeat-2	Repeat-3	Repeat-1	Repeat-2	Repeat-3	Repeat-1	Repeat-2	Repeat-3
Concentration (nM)	LF1	LF1	LF1	HFF1	HFF1	HFF1	16-HBE	16-HBE	16-HBE	BESA-2B	BESA-2B	BESA-2B	IMR90	IMR90	IMR90	SKBR3-WT	SKBR3-WT	SKBR3-WT	Traz/Lap-resistant SKBR3	Traz/Lap-resistant SKBR3	Traz/Lap-resistant SKBR3
0.5	112.687	108.671	114.463	127.686	124.959	123.802	113.189	120.237	114.655	98.5686	98.6248	98.9616	121.415	101.394	119.545	92.62	85.68	77.83	94.09	99.25	102.7
1	101.173	124.556	104.264	111.694	110.661	110.041	113.119	117.795	116.399	98.3441	98.9616	99.6913	125.302	108.801	125.266	92.11	84.88	77.89	110.7	110.09	104.86
2.5	95.5579	106.361	96.7662	112.975	112.273	111.322	113.259	117.306	116.748	96.8846	97.3337	98.0073	126.806	107.627	123.726	88.69	81.34	73.99	91.07	92.92	92.38
5	111.443	107.569	113.895	129.422	125.62	125.744	112.631	115.771	115.143	96.5478	97.2776	98.6809	123.909	108.654	119.472	82.89	78.24	70.33	80.52	83.06	80.68
10	97.2281	98.4009	97.5835	120.868	118.512	117.893	115.283	118.911	117.446	96.2111	96.5478	97.1092	125.302	110.378	120.242	87.74	79.26	72.59	75.06	76.44	74.98
25	98.01	99.0405	97.548	125.537	122.975	122.562				88.2964	89.6436	91.2153	109.278		107.481	83.3	78.42	71.13	91.07	92.92	92.38
50	93.0704	95.5935	91.4357	121.157	127.314	126.901	112.77	118.074	115.701	71.7934	73.0845	74.4878	118.335	108.654	113.458	77.2	71.13	64.85	76.29	77.75	76.91
100	84.2928	74.5558	84.6127	114.752	113.967	113.223	115.143	114.794	109.56	62.0348	60.8207	53.7749	108.324	98.2031	102.127	65.95	61.4	56.67	76.29	80.75	76.91

[truncated: 3 more sheets: Sup Fig 7, Sup Fig 8, Primers]
